# Supplementary material for: A divergent intermediate strategy yields biologically diverse pseudo-natural products
Source: Nat Chem. 2024 Feb 16;16(6):945–58. doi: 10.1038/s41557-024-01458-4 (PMC11164679; doi:10.1038/s41557-024-01458-4)
Supplement: Supplementary file 3 — Crystallographic data for compound B10; CCDC reference 2221540. [file 41557_2024_1458_MOESM3_ESM.cif]

data_mo_b2549_0m
_audit_creation_date               2022-03-29
_audit_creation_method
;
Olex2 1.5-alpha
(compiled 2022.03.08 svn.r54f81f84 for OlexSys, GUI svn.r6487)
;
_shelx_SHELXL_version_number       '2019/1'
_audit_contact_author_address      ?
_audit_contact_author_email        ?
_audit_contact_author_name         ''
_audit_contact_author_phone        ?
_publ_contact_author_id_orcid      ?
_publ_section_references
;
Dolomanov, O.V., Bourhis, L.J., Gildea, R.J, Howard, J.A.K. & Puschmann, H.
 (2009), J. Appl. Cryst. 42, 339-341.

Sheldrick, G.M. (2008). Acta Cryst. A64, 112-122.

Sheldrick, G.M. (2015). Acta Cryst. A71, 3-8.
;
_chemical_name_common              ?
_chemical_name_systematic          ?
_chemical_formula_moiety           'C18 H16 F N O2'
_chemical_formula_sum              'C18 H16 F N O2'
_chemical_formula_weight           297.32
_chemical_melting_point            ?
loop_
  _atom_type_symbol
  _atom_type_description
  _atom_type_scat_dispersion_real
  _atom_type_scat_dispersion_imag
  _atom_type_scat_source
 'C' 'C' 0.0033 0.0016 'International Tables Vol C Tables 4.2.6.8 and 6.1.1.4'
 'H' 'H' 0.0000 0.0000 'International Tables Vol C Tables 4.2.6.8 and 6.1.1.4'
 'F' 'F' 0.0171 0.0103 'International Tables Vol C Tables 4.2.6.8 and 6.1.1.4'
 'N' 'N' 0.0061 0.0033 'International Tables Vol C Tables 4.2.6.8 and 6.1.1.4'
 'O' 'O' 0.0106 0.0060 'International Tables Vol C Tables 4.2.6.8 and 6.1.1.4'

_shelx_space_group_comment
;
The symmetry employed for this shelxl refinement is uniquely defined
by the following loop, which should always be used as a source of
symmetry information in preference to the above space-group names.
They are only intended as comments.
;
_space_group_crystal_system        'triclinic'
_space_group_IT_number             2
_space_group_name_H-M_alt          'P -1'
_space_group_name_Hall             '-P 1'
loop_
  _space_group_symop_operation_xyz
 'x, y, z'
 '-x, -y, -z'

_cell_length_a                     8.9543(6)
_cell_length_b                     11.4503(6)
_cell_length_c                     15.6757(9)
_cell_angle_alpha                  88.070(3)
_cell_angle_beta                   81.722(2)
_cell_angle_gamma                  68.323(2)
_cell_volume                       1477.67(15)
_cell_formula_units_Z              4
_cell_measurement_reflns_used      1836
_cell_measurement_temperature      100.00
_cell_measurement_theta_max        29.81
_cell_measurement_theta_min        2.30
_shelx_estimated_absorpt_T_max     0.958
_shelx_estimated_absorpt_T_min     0.914
_exptl_absorpt_coefficient_mu      0.096
_exptl_absorpt_correction_T_max    0.5645
_exptl_absorpt_correction_T_min    0.5268
_exptl_absorpt_correction_type     multi-scan
_exptl_absorpt_process_details
;
SADABS-2016/2 (Bruker,2016/2) was used for absorption correction.
wR2(int) was 0.1331 before and 0.0429 after correction.
The Ratio of minimum to maximum transmission is 0.9332.
The \l/2 correction factor is Not present.
;
_exptl_absorpt_special_details     ?
_exptl_crystal_colour              orange
_exptl_crystal_colour_lustre       .
_exptl_crystal_colour_modifier     .
_exptl_crystal_colour_primary      orange
_exptl_crystal_density_diffrn      1.336
_exptl_crystal_density_meas        ?
_exptl_crystal_density_method      ?
_exptl_crystal_description         block
_exptl_crystal_F_000               624
_exptl_crystal_size_max            0.957
_exptl_crystal_size_mid            0.625
_exptl_crystal_size_min            0.452
_exptl_transmission_factor_max     ?
_exptl_transmission_factor_min     ?
_diffrn_reflns_av_R_equivalents    0.0260
_diffrn_reflns_av_unetI/netI       0.0223
_diffrn_reflns_Laue_measured_fraction_full  0.999
_diffrn_reflns_Laue_measured_fraction_max  0.999
_diffrn_reflns_limit_h_max         12
_diffrn_reflns_limit_h_min         -12
_diffrn_reflns_limit_k_max         16
_diffrn_reflns_limit_k_min         -16
_diffrn_reflns_limit_l_max         22
_diffrn_reflns_limit_l_min         -21
_diffrn_reflns_number              39897
_diffrn_reflns_point_group_measured_fraction_full  0.999
_diffrn_reflns_point_group_measured_fraction_max  0.999
_diffrn_reflns_theta_full          25.242
_diffrn_reflns_theta_max           30.557
_diffrn_reflns_theta_min           1.914
_diffrn_ambient_temperature        100.00
_diffrn_detector                   'Bruker D8 VENTURE area detector'
_diffrn_detector_area_resol_mean   10.4167
_diffrn_detector_type              'CPAD PHOTON II area detector'
_diffrn_measured_fraction_theta_full  0.999
_diffrn_measured_fraction_theta_max  0.999
_diffrn_measurement_device         'four-circle diffractometer'
_diffrn_measurement_device_type    'Bruker D8 VENTURE area detector'
_diffrn_measurement_method         '\w and \f scans'
_diffrn_radiation_monochromator    'multilayer optics'
_diffrn_radiation_probe            x-ray
_diffrn_radiation_type             MoK\a
_diffrn_radiation_wavelength       0.71073
_diffrn_source                     'microfocus sealed X-ray tube'
_diffrn_source_current             1.0
_diffrn_source_power               0.05
_diffrn_source_type                'INCOATEC microfocus sealed tube, Iys 3.0'
_diffrn_source_voltage             50.0
_diffrn_standards_number           0
_reflns_Friedel_coverage           0.000
_reflns_Friedel_fraction_full      .
_reflns_Friedel_fraction_max       .
_reflns_number_gt                  7898
_reflns_number_total               9062
_reflns_special_details
;
 Reflections were merged by SHELXL according to the crystal
 class for the calculation of statistics and refinement.
 
 _reflns_Friedel_fraction is defined as the number of unique
 Friedel pairs measured divided by the number that would be
 possible theoretically, ignoring centric projections and
 systematic absences.
;
_reflns_threshold_expression       'I > 2\s(I)'
_computing_cell_refinement         'SAINT V8.40B (?, 2016)'
_computing_data_collection         ?
_computing_data_reduction          'SAINT V8.40B (?, 2016)'
_computing_molecular_graphics      'Olex2 1.5-alpha (Dolomanov et al., 2009)'
_computing_publication_material    'Olex2 1.5-alpha (Dolomanov et al., 2009)'
_computing_structure_refinement    'XL  (Sheldrick, 2008)'
_computing_structure_solution      'XT  (Sheldrick, 2015)'
_refine_diff_density_max           0.437
_refine_diff_density_min           -0.261
_refine_diff_density_rms           0.052
_refine_ls_extinction_coef         .
_refine_ls_extinction_method       none
_refine_ls_goodness_of_fit_ref     1.054
_refine_ls_hydrogen_treatment      mixed
_refine_ls_matrix_type             full
_refine_ls_number_parameters       409
_refine_ls_number_reflns           9062
_refine_ls_number_restraints       0
_refine_ls_R_factor_all            0.0521
_refine_ls_R_factor_gt             0.0439
_refine_ls_restrained_S_all        1.054
_refine_ls_shift/su_max            0.001
_refine_ls_shift/su_mean           0.000
_refine_ls_structure_factor_coef   Fsqd
_refine_ls_weighting_details      
 'w=1/[\s^2^(Fo^2^)+(0.0461P)^2^+0.6379P] where P=(Fo^2^+2Fc^2^)/3'
_refine_ls_weighting_scheme        calc
_refine_ls_wR_factor_gt            0.1056
_refine_ls_wR_factor_ref           0.1119
_refine_special_details            ?
_olex2_refinement_description
;
1. Fixed Uiso
 At 1.2 times of:
  All C(H) groups, All C(H,H) groups
 At 1.5 times of:
  All C(H,H,H) groups
2.a Ternary CH refined with riding coordinates:
 C1(H1A), C19(H19)
2.b Secondary CH2 refined with riding coordinates:
 C12(H12A,H12B), C27(H27A,H27B)
2.c Aromatic/amide H refined with riding coordinates:
 C5(H5), C7(H7), C8(H8), C13(H13), C15(H15), C16(H16), C23(H23), C25(H25),
 C26(H26), C31(H31), C32(H32), C34(H34)
2.d Idealised Me refined as rotating group:
 C17(H17A,H17B,H17C), C18(H18A,H18B,H18C), C35(H35A,H35B,H35C), C36(H36A,H36B,
 H36C)
;
_atom_sites_solution_hydrogens     mixed
_atom_sites_solution_primary       dual
_atom_sites_solution_secondary     ?
loop_
  _atom_site_label
  _atom_site_type_symbol
  _atom_site_fract_x
  _atom_site_fract_y
  _atom_site_fract_z
  _atom_site_U_iso_or_equiv
  _atom_site_adp_type
  _atom_site_occupancy
  _atom_site_site_symmetry_order
  _atom_site_calc_flag
  _atom_site_refinement_flags_posn
  _atom_site_refinement_flags_adp
  _atom_site_refinement_flags_occupancy
  _atom_site_disorder_assembly
  _atom_site_disorder_group
 F1 F 0.20836(10) 0.30634(8) 0.67757(6) 0.0385(2) Uani 1 1 d . . . . .
 O1 O 0.84009(10) 0.28078(8) 0.71445(5) 0.02242(16) Uani 1 1 d . . . . .
 O2 O 1.34374(10) -0.06038(8) 0.50661(5) 0.02542(18) Uani 1 1 d . . . . .
 N1 N 0.59942(12) 0.57642(9) 0.68381(6) 0.02141(18) Uani 1 1 d . . . . .
 H1 H 0.568(2) 0.6574(16) 0.6973(11) 0.033(4) Uiso 1 1 d . . . . .
 C1 C 0.72077(13) 0.52686(10) 0.60752(7) 0.01922(19) Uani 1 1 d . . . . .
 H1A H 0.683420 0.581096 0.557562 0.023 Uiso 1 1 calc R U . . .
 C2 C 0.71367(12) 0.39440(9) 0.59159(6) 0.01694(18) Uani 1 1 d . . . . .
 C3 C 0.54363(13) 0.41309(10) 0.63451(6) 0.01733(18) Uani 1 1 d . . . . .
 C4 C 0.48326(13) 0.52281(10) 0.68612(7) 0.01864(19) Uani 1 1 d . . . . .
 C5 C 0.45340(14) 0.33830(10) 0.63107(7) 0.0224(2) Uani 1 1 d . . . . .
 H5 H 0.494475 0.262859 0.597253 0.027 Uiso 1 1 calc R U . . .
 C6 C 0.29968(14) 0.37881(12) 0.67946(8) 0.0260(2) Uani 1 1 d . . . . .
 C7 C 0.23563(14) 0.48791(12) 0.72872(8) 0.0270(2) Uani 1 1 d . . . . .
 H7 H 0.129279 0.512469 0.759924 0.032 Uiso 1 1 calc R U . . .
 C8 C 0.32787(14) 0.56224(11) 0.73253(7) 0.0240(2) Uani 1 1 d . . . . .
 H8 H 0.285557 0.638003 0.766038 0.029 Uiso 1 1 calc R U . . .
 C9 C 0.84242(12) 0.29055(9) 0.63673(6) 0.01702(18) Uani 1 1 d . . . . .
 C10 C 0.96359(13) 0.20784(9) 0.56941(6) 0.01700(18) Uani 1 1 d . . . . .
 C11 C 0.91463(13) 0.24242(10) 0.48921(7) 0.01798(19) Uani 1 1 d . . . . .
 C12 C 0.75555(14) 0.35284(10) 0.49548(7) 0.0209(2) Uani 1 1 d . . . . .
 H12A H 0.669992 0.327789 0.477390 0.025 Uiso 1 1 calc R U . . .
 H12B H 0.766780 0.421837 0.458575 0.025 Uiso 1 1 calc R U . . .
 C13 C 1.10660(13) 0.10683(10) 0.58072(7) 0.01842(19) Uani 1 1 d . . . . .
 H13 H 1.137408 0.084727 0.636314 0.022 Uiso 1 1 calc R U . . .
 C14 C 1.20114(13) 0.04058(10) 0.50715(7) 0.01955(19) Uani 1 1 d . . . . .
 C15 C 1.15325(14) 0.07513(10) 0.42550(7) 0.0219(2) Uani 1 1 d . . . . .
 H15 H 1.220084 0.029112 0.375831 0.026 Uiso 1 1 calc R U . . .
 C16 C 1.01078(14) 0.17477(10) 0.41581(7) 0.0209(2) Uani 1 1 d . . . . .
 H16 H 0.979239 0.196564 0.360327 0.025 Uiso 1 1 calc R U . . .
 C17 C 0.88418(15) 0.52906(12) 0.62131(9) 0.0300(3) Uani 1 1 d . . . . .
 H17A H 0.876194 0.616373 0.625912 0.045 Uiso 1 1 calc R U . . .
 H17B H 0.965998 0.486761 0.572389 0.045 Uiso 1 1 calc R U . . .
 H17C H 0.915786 0.485467 0.674510 0.045 Uiso 1 1 calc R U . . .
 C18 C 1.39967(15) -0.09524(12) 0.58823(8) 0.0290(3) Uani 1 1 d . . . . .
 H18A H 1.503874 -0.166260 0.579983 0.043 Uiso 1 1 calc R U . . .
 H18B H 1.319936 -0.119578 0.626554 0.043 Uiso 1 1 calc R U . . .
 H18C H 1.413485 -0.023759 0.614036 0.043 Uiso 1 1 calc R U . . .
 F2 F -0.10453(10) 0.70250(8) 0.88372(6) 0.0398(2) Uani 1 1 d . . . . .
 O3 O 0.47073(10) 0.82669(7) 0.77560(5) 0.02040(15) Uani 1 1 d . . . . .
 O4 O 0.78488(11) 0.44496(8) 0.97983(6) 0.02647(18) Uani 1 1 d . . . . .
 N2 N 0.11848(12) 1.08279(9) 0.79837(6) 0.02006(18) Uani 1 1 d . . . . .
 H2 H 0.059(2) 1.1567(17) 0.7849(11) 0.035(4) Uiso 1 1 d . . . . .
 C19 C 0.22476(14) 1.07145(10) 0.86453(7) 0.0225(2) Uani 1 1 d . . . . .
 H19 H 0.159599 1.130671 0.913355 0.027 Uiso 1 1 calc R U . . .
 C20 C 0.26297(13) 0.93523(10) 0.89711(6) 0.01826(19) Uani 1 1 d . . . . .
 C21 C 0.12301(12) 0.90529(10) 0.87261(6) 0.01814(19) Uani 1 1 d . . . . .
 C22 C 0.04186(13) 0.99690(10) 0.81640(6) 0.01811(19) Uani 1 1 d . . . . .
 C23 C 0.07592(13) 0.80509(11) 0.89617(7) 0.0220(2) Uani 1 1 d . . . . .
 H23 H 0.131946 0.742188 0.933523 0.026 Uiso 1 1 calc R U . . .
 C24 C -0.05710(14) 0.80108(11) 0.86255(8) 0.0256(2) Uani 1 1 d . . . . .
 C25 C -0.14328(14) 0.89152(12) 0.80896(7) 0.0245(2) Uani 1 1 d . . . . .
 H25 H -0.235088 0.885537 0.788485 0.029 Uiso 1 1 calc R U . . .
 C26 C -0.09392(13) 0.99176(11) 0.78525(7) 0.0218(2) Uani 1 1 d . . . . .
 H26 H -0.151593 1.055137 0.748670 0.026 Uiso 1 1 calc R U . . .
 C27 C 0.27827(14) 0.92017(11) 0.99404(7) 0.0237(2) Uani 1 1 d . . . . .
 H27A H 0.314154 0.984749 1.014986 0.028 Uiso 1 1 calc R U . . .
 H27B H 0.173351 0.927200 1.028368 0.028 Uiso 1 1 calc R U . . .
 C28 C 0.40414(13) 0.79039(10) 0.99982(7) 0.01845(19) Uani 1 1 d . . . . .
 C29 C 0.48745(12) 0.74262(9) 0.91903(6) 0.01579(18) Uani 1 1 d . . . . .
 C30 C 0.41939(12) 0.83285(9) 0.85245(6) 0.01626(18) Uani 1 1 d . . . . .
 C31 C 0.44661(14) 0.71896(11) 1.07266(7) 0.0209(2) Uani 1 1 d . . . . .
 H31 H 0.389124 0.748703 1.128287 0.025 Uiso 1 1 calc R U . . .
 C32 C 0.57422(14) 0.60387(10) 1.06216(7) 0.0210(2) Uani 1 1 d . . . . .
 H32 H 0.604605 0.554625 1.111274 0.025 Uiso 1 1 calc R U . . .
 C33 C 0.65968(13) 0.55857(9) 0.98008(7) 0.01877(19) Uani 1 1 d . . . . .
 C34 C 0.61554(12) 0.62625(9) 0.90679(7) 0.01719(18) Uani 1 1 d . . . . .
 H34 H 0.669809 0.595002 0.850874 0.021 Uiso 1 1 calc R U . . .
 C35 C 0.37073(17) 1.10568(12) 0.83124(10) 0.0320(3) Uani 1 1 d . . . . .
 H35A H 0.427944 1.057183 0.778204 0.048 Uiso 1 1 calc R U . . .
 H35B H 0.444147 1.086304 0.874862 0.048 Uiso 1 1 calc R U . . .
 H35C H 0.334369 1.195675 0.819161 0.048 Uiso 1 1 calc R U . . .
 C36 C 0.88488(19) 0.40189(13) 0.89924(9) 0.0390(3) Uani 1 1 d . . . . .
 H36A H 0.819851 0.388552 0.858031 0.058 Uiso 1 1 calc R U . . .
 H36B H 0.973747 0.322592 0.907194 0.058 Uiso 1 1 calc R U . . .
 H36C H 0.929796 0.464911 0.877088 0.058 Uiso 1 1 calc R U . . .

loop_
  _atom_site_aniso_label
  _atom_site_aniso_U_11
  _atom_site_aniso_U_22
  _atom_site_aniso_U_33
  _atom_site_aniso_U_23
  _atom_site_aniso_U_13
  _atom_site_aniso_U_12
 F1 0.0321(4) 0.0403(4) 0.0538(5) 0.0144(4) -0.0158(4) -0.0233(4)
 O1 0.0242(4) 0.0219(4) 0.0150(3) -0.0003(3) -0.0039(3) -0.0009(3)
 O2 0.0225(4) 0.0234(4) 0.0205(4) -0.0032(3) -0.0043(3) 0.0036(3)
 N1 0.0231(4) 0.0172(4) 0.0226(4) -0.0039(3) -0.0023(3) -0.0057(3)
 C1 0.0210(5) 0.0166(4) 0.0191(5) 0.0023(4) -0.0036(4) -0.0056(4)
 C2 0.0179(4) 0.0154(4) 0.0148(4) 0.0008(3) -0.0036(3) -0.0025(4)
 C3 0.0181(4) 0.0165(4) 0.0155(4) 0.0022(3) -0.0051(3) -0.0034(4)
 C4 0.0193(5) 0.0182(4) 0.0157(4) 0.0007(3) -0.0045(4) -0.0030(4)
 C5 0.0251(5) 0.0190(5) 0.0243(5) 0.0037(4) -0.0094(4) -0.0076(4)
 C6 0.0234(5) 0.0299(6) 0.0292(6) 0.0109(5) -0.0103(4) -0.0135(5)
 C7 0.0193(5) 0.0377(6) 0.0219(5) 0.0068(5) -0.0036(4) -0.0083(5)
 C8 0.0210(5) 0.0276(5) 0.0178(5) -0.0017(4) -0.0023(4) -0.0023(4)
 C9 0.0181(4) 0.0152(4) 0.0160(4) -0.0003(3) -0.0037(3) -0.0037(4)
 C10 0.0187(4) 0.0158(4) 0.0148(4) -0.0006(3) -0.0027(3) -0.0042(4)
 C11 0.0204(5) 0.0161(4) 0.0158(4) 0.0001(3) -0.0036(4) -0.0044(4)
 C12 0.0219(5) 0.0203(5) 0.0149(4) -0.0001(4) -0.0045(4) -0.0005(4)
 C13 0.0202(5) 0.0170(4) 0.0159(4) -0.0002(3) -0.0038(4) -0.0038(4)
 C14 0.0184(5) 0.0164(4) 0.0201(5) -0.0014(4) -0.0031(4) -0.0018(4)
 C15 0.0231(5) 0.0218(5) 0.0170(5) -0.0041(4) -0.0013(4) -0.0041(4)
 C16 0.0239(5) 0.0211(5) 0.0153(4) -0.0013(4) -0.0040(4) -0.0049(4)
 C17 0.0248(6) 0.0288(6) 0.0394(7) 0.0019(5) -0.0044(5) -0.0135(5)
 C18 0.0270(6) 0.0265(6) 0.0246(5) -0.0002(4) -0.0089(4) 0.0024(5)
 F2 0.0319(4) 0.0379(4) 0.0553(5) 0.0119(4) -0.0050(4) -0.0206(4)
 O3 0.0236(4) 0.0178(3) 0.0161(3) 0.0009(3) -0.0020(3) -0.0036(3)
 O4 0.0289(4) 0.0166(4) 0.0254(4) 0.0040(3) -0.0061(3) 0.0020(3)
 N2 0.0230(4) 0.0151(4) 0.0194(4) 0.0012(3) -0.0088(3) -0.0019(3)
 C19 0.0260(5) 0.0148(4) 0.0236(5) -0.0031(4) -0.0115(4) -0.0006(4)
 C20 0.0191(5) 0.0162(4) 0.0147(4) -0.0024(3) -0.0046(3) 0.0000(4)
 C21 0.0163(4) 0.0183(4) 0.0144(4) -0.0022(3) -0.0012(3) -0.0002(4)
 C22 0.0185(4) 0.0182(4) 0.0131(4) -0.0025(3) -0.0022(3) -0.0013(4)
 C23 0.0191(5) 0.0213(5) 0.0198(5) 0.0020(4) 0.0005(4) -0.0021(4)
 C24 0.0216(5) 0.0258(5) 0.0273(5) 0.0000(4) 0.0028(4) -0.0087(4)
 C25 0.0185(5) 0.0316(6) 0.0212(5) -0.0035(4) -0.0006(4) -0.0073(4)
 C26 0.0198(5) 0.0246(5) 0.0164(4) -0.0020(4) -0.0038(4) -0.0023(4)
 C27 0.0243(5) 0.0228(5) 0.0156(4) -0.0037(4) -0.0064(4) 0.0026(4)
 C28 0.0180(4) 0.0186(5) 0.0170(4) -0.0010(4) -0.0051(4) -0.0037(4)
 C29 0.0160(4) 0.0150(4) 0.0157(4) 0.0011(3) -0.0037(3) -0.0045(3)
 C30 0.0167(4) 0.0140(4) 0.0170(4) -0.0005(3) -0.0042(3) -0.0038(3)
 C31 0.0234(5) 0.0235(5) 0.0154(4) 0.0001(4) -0.0047(4) -0.0076(4)
 C32 0.0255(5) 0.0206(5) 0.0183(5) 0.0046(4) -0.0084(4) -0.0084(4)
 C33 0.0193(5) 0.0144(4) 0.0219(5) 0.0033(4) -0.0060(4) -0.0046(4)
 C34 0.0162(4) 0.0154(4) 0.0184(4) 0.0008(3) -0.0026(3) -0.0041(4)
 C35 0.0365(7) 0.0208(5) 0.0448(7) 0.0050(5) -0.0209(6) -0.0124(5)
 C36 0.0400(7) 0.0236(6) 0.0322(7) 0.0027(5) 0.0004(5) 0.0105(5)

_geom_special_details
;
 All esds (except the esd in the dihedral angle between two l.s. planes)
 are estimated using the full covariance matrix.  The cell esds are taken
 into account individually in the estimation of esds in distances, angles
 and torsion angles; correlations between esds in cell parameters are only
 used when they are defined by crystal symmetry.  An approximate (isotropic)
 treatment of cell esds is used for estimating esds involving l.s. planes.
;
loop_
  _geom_bond_atom_site_label_1
  _geom_bond_atom_site_label_2
  _geom_bond_distance
  _geom_bond_site_symmetry_2
  _geom_bond_publ_flag
 F1 C6 1.3667(14) . ?
 O1 C9 1.2176(12) . ?
 O2 C14 1.3690(13) . ?
 O2 C18 1.4317(14) . ?
 N1 H1 0.887(17) . ?
 N1 C1 1.4659(14) . ?
 N1 C4 1.3855(14) . ?
 C1 H1A 1.0000 . ?
 C1 C2 1.5710(15) . ?
 C1 C17 1.5190(16) . ?
 C2 C3 1.5136(15) . ?
 C2 C9 1.5522(14) . ?
 C2 C12 1.5460(14) . ?
 C3 C4 1.4021(14) . ?
 C3 C5 1.3841(15) . ?
 C4 C8 1.3913(15) . ?
 C5 H5 0.9500 . ?
 C5 C6 1.3916(17) . ?
 C6 C7 1.3762(19) . ?
 C7 H7 0.9500 . ?
 C7 C8 1.3954(18) . ?
 C8 H8 0.9500 . ?
 C9 C10 1.4718(14) . ?
 C10 C11 1.3880(14) . ?
 C10 C13 1.4022(14) . ?
 C11 C12 1.5082(14) . ?
 C11 C16 1.3956(14) . ?
 C12 H12A 0.9900 . ?
 C12 H12B 0.9900 . ?
 C13 H13 0.9500 . ?
 C13 C14 1.3875(14) . ?
 C14 C15 1.4062(15) . ?
 C15 H15 0.9500 . ?
 C15 C16 1.3860(15) . ?
 C16 H16 0.9500 . ?
 C17 H17A 0.9800 . ?
 C17 H17B 0.9800 . ?
 C17 H17C 0.9800 . ?
 C18 H18A 0.9800 . ?
 C18 H18B 0.9800 . ?
 C18 H18C 0.9800 . ?
 F2 C24 1.3612(14) . ?
 O3 C30 1.2207(12) . ?
 O4 C33 1.3678(12) . ?
 O4 C36 1.4251(16) . ?
 N2 H2 0.856(18) . ?
 N2 C19 1.4772(14) . ?
 N2 C22 1.3934(14) . ?
 C19 H19 1.0000 . ?
 C19 C20 1.5534(15) . ?
 C19 C35 1.5175(18) . ?
 C20 C21 1.5167(15) . ?
 C20 C27 1.5434(14) . ?
 C20 C30 1.5447(14) . ?
 C21 C22 1.4014(14) . ?
 C21 C23 1.3837(15) . ?
 C22 C26 1.3949(15) . ?
 C23 H23 0.9500 . ?
 C23 C24 1.3861(17) . ?
 C24 C25 1.3826(17) . ?
 C25 H25 0.9500 . ?
 C25 C26 1.3963(17) . ?
 C26 H26 0.9500 . ?
 C27 H27A 0.9900 . ?
 C27 H27B 0.9900 . ?
 C27 C28 1.5066(15) . ?
 C28 C29 1.3902(14) . ?
 C28 C31 1.3963(14) . ?
 C29 C30 1.4743(13) . ?
 C29 C34 1.3973(14) . ?
 C31 H31 0.9500 . ?
 C31 C32 1.3847(16) . ?
 C32 H32 0.9500 . ?
 C32 C33 1.4065(15) . ?
 C33 C34 1.3861(14) . ?
 C34 H34 0.9500 . ?
 C35 H35A 0.9800 . ?
 C35 H35B 0.9800 . ?
 C35 H35C 0.9800 . ?
 C36 H36A 0.9800 . ?
 C36 H36B 0.9800 . ?
 C36 H36C 0.9800 . ?

loop_
  _geom_angle_atom_site_label_1
  _geom_angle_atom_site_label_2
  _geom_angle_atom_site_label_3
  _geom_angle
  _geom_angle_site_symmetry_1
  _geom_angle_site_symmetry_3
  _geom_angle_publ_flag
 C14 O2 C18 116.45(9) . . ?
 C1 N1 H1 118.3(11) . . ?
 C4 N1 H1 119.0(11) . . ?
 C4 N1 C1 108.51(9) . . ?
 N1 C1 H1A 108.5 . . ?
 N1 C1 C2 103.38(8) . . ?
 N1 C1 C17 110.98(9) . . ?
 C2 C1 H1A 108.5 . . ?
 C17 C1 H1A 108.5 . . ?
 C17 C1 C2 116.68(9) . . ?
 C3 C2 C1 101.27(8) . . ?
 C3 C2 C9 110.93(8) . . ?
 C3 C2 C12 116.51(9) . . ?
 C9 C2 C1 110.69(8) . . ?
 C12 C2 C1 113.19(8) . . ?
 C12 C2 C9 104.43(8) . . ?
 C4 C3 C2 109.02(9) . . ?
 C5 C3 C2 129.84(10) . . ?
 C5 C3 C4 121.09(10) . . ?
 N1 C4 C3 110.46(9) . . ?
 N1 C4 C8 128.80(10) . . ?
 C8 C4 C3 120.72(10) . . ?
 C3 C5 H5 121.6 . . ?
 C3 C5 C6 116.87(11) . . ?
 C6 C5 H5 121.6 . . ?
 F1 C6 C5 118.06(11) . . ?
 F1 C6 C7 118.70(11) . . ?
 C7 C6 C5 123.23(11) . . ?
 C6 C7 H7 120.2 . . ?
 C6 C7 C8 119.58(11) . . ?
 C8 C7 H7 120.2 . . ?
 C4 C8 C7 118.45(11) . . ?
 C4 C8 H8 120.8 . . ?
 C7 C8 H8 120.8 . . ?
 O1 C9 C2 124.90(9) . . ?
 O1 C9 C10 127.11(9) . . ?
 C10 C9 C2 107.99(8) . . ?
 C11 C10 C9 109.57(9) . . ?
 C11 C10 C13 122.97(9) . . ?
 C13 C10 C9 127.45(9) . . ?
 C10 C11 C12 112.11(9) . . ?
 C10 C11 C16 119.30(10) . . ?
 C16 C11 C12 128.58(9) . . ?
 C2 C12 H12A 110.7 . . ?
 C2 C12 H12B 110.7 . . ?
 C11 C12 C2 105.16(8) . . ?
 C11 C12 H12A 110.7 . . ?
 C11 C12 H12B 110.7 . . ?
 H12A C12 H12B 108.8 . . ?
 C10 C13 H13 121.5 . . ?
 C14 C13 C10 117.09(9) . . ?
 C14 C13 H13 121.5 . . ?
 O2 C14 C13 124.67(10) . . ?
 O2 C14 C15 114.86(9) . . ?
 C13 C14 C15 120.47(10) . . ?
 C14 C15 H15 119.2 . . ?
 C16 C15 C14 121.52(10) . . ?
 C16 C15 H15 119.2 . . ?
 C11 C16 H16 120.7 . . ?
 C15 C16 C11 118.65(10) . . ?
 C15 C16 H16 120.7 . . ?
 C1 C17 H17A 109.5 . . ?
 C1 C17 H17B 109.5 . . ?
 C1 C17 H17C 109.5 . . ?
 H17A C17 H17B 109.5 . . ?
 H17A C17 H17C 109.5 . . ?
 H17B C17 H17C 109.5 . . ?
 O2 C18 H18A 109.5 . . ?
 O2 C18 H18B 109.5 . . ?
 O2 C18 H18C 109.5 . . ?
 H18A C18 H18B 109.5 . . ?
 H18A C18 H18C 109.5 . . ?
 H18B C18 H18C 109.5 . . ?
 C33 O4 C36 116.41(9) . . ?
 C19 N2 H2 118.0(11) . . ?
 C22 N2 H2 116.4(11) . . ?
 C22 N2 C19 108.24(9) . . ?
 N2 C19 H19 107.9 . . ?
 N2 C19 C20 104.05(8) . . ?
 N2 C19 C35 112.74(10) . . ?
 C20 C19 H19 107.9 . . ?
 C35 C19 H19 107.9 . . ?
 C35 C19 C20 115.90(9) . . ?
 C21 C20 C19 102.05(8) . . ?
 C21 C20 C27 113.42(9) . . ?
 C21 C20 C30 106.04(8) . . ?
 C27 C20 C19 114.47(9) . . ?
 C27 C20 C30 104.12(8) . . ?
 C30 C20 C19 116.76(9) . . ?
 C22 C21 C20 108.99(9) . . ?
 C23 C21 C20 129.39(9) . . ?
 C23 C21 C22 121.60(10) . . ?
 N2 C22 C21 110.61(9) . . ?
 N2 C22 C26 129.07(10) . . ?
 C26 C22 C21 120.31(10) . . ?
 C21 C23 H23 121.7 . . ?
 C21 C23 C24 116.67(10) . . ?
 C24 C23 H23 121.7 . . ?
 F2 C24 C23 117.85(11) . . ?
 F2 C24 C25 118.66(11) . . ?
 C25 C24 C23 123.48(11) . . ?
 C24 C25 H25 120.4 . . ?
 C24 C25 C26 119.28(11) . . ?
 C26 C25 H25 120.4 . . ?
 C22 C26 C25 118.61(10) . . ?
 C22 C26 H26 120.7 . . ?
 C25 C26 H26 120.7 . . ?
 C20 C27 H27A 110.9 . . ?
 C20 C27 H27B 110.9 . . ?
 H27A C27 H27B 108.9 . . ?
 C28 C27 C20 104.27(8) . . ?
 C28 C27 H27A 110.9 . . ?
 C28 C27 H27B 110.9 . . ?
 C29 C28 C27 111.50(9) . . ?
 C29 C28 C31 119.30(10) . . ?
 C31 C28 C27 129.18(10) . . ?
 C28 C29 C30 109.49(9) . . ?
 C28 C29 C34 123.04(9) . . ?
 C34 C29 C30 127.46(9) . . ?
 O3 C30 C20 125.48(9) . . ?
 O3 C30 C29 127.39(9) . . ?
 C29 C30 C20 107.06(8) . . ?
 C28 C31 H31 120.7 . . ?
 C32 C31 C28 118.64(10) . . ?
 C32 C31 H31 120.7 . . ?
 C31 C32 H32 119.4 . . ?
 C31 C32 C33 121.19(10) . . ?
 C33 C32 H32 119.4 . . ?
 O4 C33 C32 114.69(9) . . ?
 O4 C33 C34 124.39(10) . . ?
 C34 C33 C32 120.92(10) . . ?
 C29 C34 H34 121.6 . . ?
 C33 C34 C29 116.85(9) . . ?
 C33 C34 H34 121.6 . . ?
 C19 C35 H35A 109.5 . . ?
 C19 C35 H35B 109.5 . . ?
 C19 C35 H35C 109.5 . . ?
 H35A C35 H35B 109.5 . . ?
 H35A C35 H35C 109.5 . . ?
 H35B C35 H35C 109.5 . . ?
 O4 C36 H36A 109.5 . . ?
 O4 C36 H36B 109.5 . . ?
 O4 C36 H36C 109.5 . . ?
 H36A C36 H36B 109.5 . . ?
 H36A C36 H36C 109.5 . . ?
 H36B C36 H36C 109.5 . . ?

loop_
  _geom_hbond_atom_site_label_D
  _geom_hbond_atom_site_label_H
  _geom_hbond_atom_site_label_A
  _geom_hbond_distance_DH
  _geom_hbond_distance_HA
  _geom_hbond_distance_DA
  _geom_hbond_angle_DHA
  _geom_hbond_site_symmetry_A
  _geom_hbond_publ_flag
 N1 H1 O3 0.887(17) 2.151(17) 2.9952(12) 158.8(15) . yes

loop_
  _geom_torsion_atom_site_label_1
  _geom_torsion_atom_site_label_2
  _geom_torsion_atom_site_label_3
  _geom_torsion_atom_site_label_4
  _geom_torsion
  _geom_torsion_site_symmetry_1
  _geom_torsion_site_symmetry_2
  _geom_torsion_site_symmetry_3
  _geom_torsion_site_symmetry_4
  _geom_torsion_publ_flag
 F1 C6 C7 C8 179.04(10) . . . . ?
 O1 C9 C10 C11 173.78(11) . . . . ?
 O1 C9 C10 C13 -4.98(18) . . . . ?
 O2 C14 C15 C16 179.38(10) . . . . ?
 N1 C1 C2 C3 24.27(9) . . . . ?
 N1 C1 C2 C9 -93.40(10) . . . . ?
 N1 C1 C2 C12 149.75(9) . . . . ?
 N1 C4 C8 C7 -176.01(11) . . . . ?
 C1 N1 C4 C3 19.18(12) . . . . ?
 C1 N1 C4 C8 -162.60(11) . . . . ?
 C1 C2 C3 C4 -14.20(10) . . . . ?
 C1 C2 C3 C5 168.34(10) . . . . ?
 C1 C2 C9 O1 66.84(13) . . . . ?
 C1 C2 C9 C10 -113.66(9) . . . . ?
 C1 C2 C12 C11 112.51(10) . . . . ?
 C2 C3 C4 N1 -2.05(12) . . . . ?
 C2 C3 C4 C8 179.57(9) . . . . ?
 C2 C3 C5 C6 178.61(10) . . . . ?
 C2 C9 C10 C11 -5.71(12) . . . . ?
 C2 C9 C10 C13 175.53(10) . . . . ?
 C3 C2 C9 O1 -44.75(14) . . . . ?
 C3 C2 C9 C10 134.75(9) . . . . ?
 C3 C2 C12 C11 -130.68(9) . . . . ?
 C3 C4 C8 C7 2.05(16) . . . . ?
 C3 C5 C6 F1 -179.65(9) . . . . ?
 C3 C5 C6 C7 0.46(17) . . . . ?
 C4 N1 C1 C2 -27.23(11) . . . . ?
 C4 N1 C1 C17 -153.06(9) . . . . ?
 C4 C3 C5 C6 1.42(15) . . . . ?
 C5 C3 C4 N1 175.67(9) . . . . ?
 C5 C3 C4 C8 -2.72(15) . . . . ?
 C5 C6 C7 C8 -1.08(18) . . . . ?
 C6 C7 C8 C4 -0.21(17) . . . . ?
 C9 C2 C3 C4 103.30(10) . . . . ?
 C9 C2 C3 C5 -74.15(13) . . . . ?
 C9 C2 C12 C11 -7.96(11) . . . . ?
 C9 C10 C11 C12 0.39(13) . . . . ?
 C9 C10 C11 C16 -178.95(10) . . . . ?
 C9 C10 C13 C14 178.85(10) . . . . ?
 C10 C11 C12 C2 5.04(12) . . . . ?
 C10 C11 C16 C15 -0.34(16) . . . . ?
 C10 C13 C14 O2 -179.84(10) . . . . ?
 C10 C13 C14 C15 0.10(16) . . . . ?
 C11 C10 C13 C14 0.24(16) . . . . ?
 C12 C2 C3 C4 -137.43(9) . . . . ?
 C12 C2 C3 C5 45.11(15) . . . . ?
 C12 C2 C9 O1 -171.03(10) . . . . ?
 C12 C2 C9 C10 8.47(11) . . . . ?
 C12 C11 C16 C15 -179.56(11) . . . . ?
 C13 C10 C11 C12 179.22(10) . . . . ?
 C13 C10 C11 C16 -0.12(16) . . . . ?
 C13 C14 C15 C16 -0.57(17) . . . . ?
 C14 C15 C16 C11 0.69(17) . . . . ?
 C16 C11 C12 C2 -175.70(11) . . . . ?
 C17 C1 C2 C3 146.37(10) . . . . ?
 C17 C1 C2 C9 28.69(13) . . . . ?
 C17 C1 C2 C12 -88.15(12) . . . . ?
 C18 O2 C14 C13 -2.43(16) . . . . ?
 C18 O2 C14 C15 177.63(10) . . . . ?
 F2 C24 C25 C26 -178.66(10) . . . . ?
 O4 C33 C34 C29 -178.15(10) . . . . ?
 N2 C19 C20 C21 -22.02(10) . . . . ?
 N2 C19 C20 C27 -144.96(9) . . . . ?
 N2 C19 C20 C30 93.07(11) . . . . ?
 N2 C22 C26 C25 176.30(10) . . . . ?
 C19 N2 C22 C21 -17.53(12) . . . . ?
 C19 N2 C22 C26 163.94(10) . . . . ?
 C19 C20 C21 C22 12.69(11) . . . . ?
 C19 C20 C21 C23 -169.07(11) . . . . ?
 C19 C20 C27 C28 -146.96(10) . . . . ?
 C19 C20 C30 O3 -38.40(15) . . . . ?
 C19 C20 C30 C29 144.54(9) . . . . ?
 C20 C21 C22 N2 2.29(11) . . . . ?
 C20 C21 C22 C26 -179.02(9) . . . . ?
 C20 C21 C23 C24 -179.09(10) . . . . ?
 C20 C27 C28 C29 13.76(13) . . . . ?
 C20 C27 C28 C31 -168.07(11) . . . . ?
 C21 C20 C27 C28 96.48(10) . . . . ?
 C21 C20 C30 O3 74.44(13) . . . . ?
 C21 C20 C30 C29 -102.61(9) . . . . ?
 C21 C22 C26 C25 -2.12(15) . . . . ?
 C21 C23 C24 F2 179.07(10) . . . . ?
 C21 C23 C24 C25 -0.90(17) . . . . ?
 C22 N2 C19 C20 24.77(11) . . . . ?
 C22 N2 C19 C35 151.15(9) . . . . ?
 C22 C21 C23 C24 -1.05(15) . . . . ?
 C23 C21 C22 N2 -176.11(9) . . . . ?
 C23 C21 C22 C26 2.58(15) . . . . ?
 C23 C24 C25 C26 1.30(18) . . . . ?
 C24 C25 C26 C22 0.25(16) . . . . ?
 C27 C20 C21 C22 136.34(9) . . . . ?
 C27 C20 C21 C23 -45.42(14) . . . . ?
 C27 C20 C30 O3 -165.64(10) . . . . ?
 C27 C20 C30 C29 17.31(11) . . . . ?
 C27 C28 C29 C30 -2.84(12) . . . . ?
 C27 C28 C29 C34 177.02(10) . . . . ?
 C27 C28 C31 C32 -176.14(11) . . . . ?
 C28 C29 C30 O3 173.59(10) . . . . ?
 C28 C29 C30 C20 -9.44(11) . . . . ?
 C28 C29 C34 C33 -0.83(15) . . . . ?
 C28 C31 C32 C33 -0.33(17) . . . . ?
 C29 C28 C31 C32 1.90(16) . . . . ?
 C30 C20 C21 C22 -110.01(9) . . . . ?
 C30 C20 C21 C23 68.23(13) . . . . ?
 C30 C20 C27 C28 -18.32(11) . . . . ?
 C30 C29 C34 C33 179.00(10) . . . . ?
 C31 C28 C29 C30 178.79(9) . . . . ?
 C31 C28 C29 C34 -1.35(16) . . . . ?
 C31 C32 C33 O4 178.61(10) . . . . ?
 C31 C32 C33 C34 -1.92(17) . . . . ?
 C32 C33 C34 C29 2.43(15) . . . . ?
 C34 C29 C30 O3 -6.27(18) . . . . ?
 C34 C29 C30 C20 170.71(10) . . . . ?
 C35 C19 C20 C21 -146.39(10) . . . . ?
 C35 C19 C20 C27 90.67(12) . . . . ?
 C35 C19 C20 C30 -31.30(13) . . . . ?
 C36 O4 C33 C32 -173.75(11) . . . . ?
 C36 O4 C33 C34 6.79(17) . . . . ?

_shelx_res_file
;
TITL mo_b2549_0m_a.res in P-1
    mo_b2549_0m.res
    created by SHELXL-2019/1 at 10:34:55 on 29-Mar-2022
REM Old TITL mo_B2549_0m in P-1
REM SHELXT solution in P-1: R1 0.158, Rweak 0.007, Alpha 0.057
REM <I/s> 0.000 for 0 systematic absences, Orientation as input
REM Formula found by SHELXT: C36 N2 O5 F
CELL 0.71073 8.9543 11.4503 15.6757 88.07 81.722 68.323
ZERR 4 0.0006 0.0006 0.0009 0.003 0.002 0.002
LATT 1
SFAC C H F N O
UNIT 72 64 4 4 8

L.S. 4
PLAN  5
SIZE 0.452 0.625 0.957
TEMP -173.15
CONF
HTAB N1 O3
BOND
list 4
MORE -1
BOND $H
fmap 2
acta
OMIT 0 3 9
REM <olex2.extras>
REM <HklSrc "%.\\mo_B2549_0m.hkl">
REM </olex2.extras>

WGHT    0.046100    0.637900
FVAR       0.60987
F1    3    0.208363    0.306342    0.677573    11.00000    0.03205    0.04027 =
         0.05381    0.01442   -0.01582   -0.02329
O1    5    0.840089    0.280778    0.714451    11.00000    0.02417    0.02194 =
         0.01500   -0.00028   -0.00390   -0.00093
O2    5    1.343738   -0.060381    0.506612    11.00000    0.02252    0.02340 =
         0.02053   -0.00322   -0.00429    0.00364
N1    4    0.599422    0.576424    0.683805    11.00000    0.02309    0.01716 =
         0.02257   -0.00392   -0.00234   -0.00573
H1    2    0.567789    0.657396    0.697342    11.00000    0.03306
C1    1    0.720766    0.526857    0.607518    11.00000    0.02096    0.01661 =
         0.01908    0.00234   -0.00357   -0.00564
AFIX  13
H1A   2    0.683420    0.581096    0.557562    11.00000   -1.20000
AFIX   0
C2    1    0.713669    0.394397    0.591586    11.00000    0.01787    0.01541 =
         0.01477    0.00078   -0.00359   -0.00251
C3    1    0.543629    0.413085    0.634512    11.00000    0.01809    0.01653 =
         0.01553    0.00222   -0.00510   -0.00341
C4    1    0.483261    0.522805    0.686119    11.00000    0.01927    0.01815 =
         0.01571    0.00069   -0.00446   -0.00298
C5    1    0.453398    0.338304    0.631068    11.00000    0.02513    0.01902 =
         0.02428    0.00373   -0.00935   -0.00763
AFIX  43
H5    2    0.494475    0.262859    0.597253    11.00000   -1.20000
AFIX   0
C6    1    0.299679    0.378815    0.679462    11.00000    0.02337    0.02991 =
         0.02919    0.01088   -0.01028   -0.01353
C7    1    0.235625    0.487914    0.728717    11.00000    0.01933    0.03774 =
         0.02187    0.00679   -0.00360   -0.00828
AFIX  43
H7    2    0.129279    0.512469    0.759924    11.00000   -1.20000
AFIX   0
C8    1    0.327870    0.562243    0.732532    11.00000    0.02105    0.02760 =
         0.01776   -0.00168   -0.00227   -0.00234
AFIX  43
H8    2    0.285557    0.638003    0.766038    11.00000   -1.20000
AFIX   0
C9    1    0.842419    0.290551    0.636727    11.00000    0.01815    0.01521 =
         0.01602   -0.00032   -0.00366   -0.00370
C10   1    0.963593    0.207840    0.569415    11.00000    0.01873    0.01575 =
         0.01481   -0.00064   -0.00266   -0.00419
C11   1    0.914626    0.242422    0.489214    11.00000    0.02035    0.01610 =
         0.01584    0.00007   -0.00362   -0.00440
C12   1    0.755550    0.352844    0.495484    11.00000    0.02190    0.02031 =
         0.01493   -0.00006   -0.00452   -0.00055
AFIX  23
H12A  2    0.669992    0.327789    0.477390    11.00000   -1.20000
H12B  2    0.766780    0.421837    0.458575    11.00000   -1.20000
AFIX   0
C13   1    1.106595    0.106834    0.580718    11.00000    0.02015    0.01698 =
         0.01595   -0.00017   -0.00382   -0.00382
AFIX  43
H13   2    1.137408    0.084727    0.636314    11.00000   -1.20000
AFIX   0
C14   1    1.201136    0.040582    0.507155    11.00000    0.01843    0.01639 =
         0.02005   -0.00145   -0.00306   -0.00177
C15   1    1.153247    0.075130    0.425498    11.00000    0.02311    0.02184 =
         0.01702   -0.00407   -0.00130   -0.00413
AFIX  43
H15   2    1.220084    0.029112    0.375831    11.00000   -1.20000
AFIX   0
C16   1    1.010785    0.174768    0.415807    11.00000    0.02387    0.02109 =
         0.01532   -0.00130   -0.00399   -0.00493
AFIX  43
H16   2    0.979239    0.196564    0.360327    11.00000   -1.20000
AFIX   0
C17   1    0.884182    0.529060    0.621305    11.00000    0.02483    0.02880 =
         0.03937    0.00189   -0.00437   -0.01351
AFIX 137
H17A  2    0.876194    0.616373    0.625912    11.00000   -1.50000
H17B  2    0.965998    0.486761    0.572389    11.00000   -1.50000
H17C  2    0.915786    0.485467    0.674510    11.00000   -1.50000
AFIX   0
C18   1    1.399670   -0.095244    0.588234    11.00000    0.02696    0.02647 =
         0.02461   -0.00022   -0.00889    0.00241
AFIX 137
H18A  2    1.503874   -0.166260    0.579983    11.00000   -1.50000
H18B  2    1.319936   -0.119578    0.626554    11.00000   -1.50000
H18C  2    1.413485   -0.023759    0.614036    11.00000   -1.50000
AFIX   0

F2    3   -0.104529    0.702499    0.883717    11.00000    0.03189    0.03786 =
         0.05528    0.01187   -0.00497   -0.02057
O3    5    0.470734    0.826691    0.775596    11.00000    0.02355    0.01779 =
         0.01606    0.00089   -0.00203   -0.00355
O4    5    0.784881    0.444964    0.979832    11.00000    0.02892    0.01655 =
         0.02541    0.00402   -0.00610    0.00200
N2    4    0.118476    1.082787    0.798370    11.00000    0.02299    0.01511 =
         0.01941    0.00118   -0.00882   -0.00187
H2    2    0.058603    1.156705    0.784943    11.00000    0.03536
C19   1    0.224758    1.071454    0.864533    11.00000    0.02602    0.01479 =
         0.02355   -0.00312   -0.01150   -0.00061
AFIX  13
H19   2    0.159599    1.130671    0.913355    11.00000   -1.20000
AFIX   0
C20   1    0.262967    0.935233    0.897106    11.00000    0.01906    0.01623 =
         0.01474   -0.00238   -0.00461    0.00003
C21   1    0.123014    0.905289    0.872610    11.00000    0.01626    0.01834 =
         0.01436   -0.00224   -0.00118   -0.00020
C22   1    0.041856    0.996903    0.816400    11.00000    0.01849    0.01820 =
         0.01309   -0.00248   -0.00216   -0.00127
C23   1    0.075916    0.805088    0.896172    11.00000    0.01909    0.02131 =
         0.01979    0.00200    0.00050   -0.00212
AFIX  43
H23   2    0.131946    0.742188    0.933523    11.00000   -1.20000
AFIX   0
C24   1   -0.057105    0.801076    0.862552    11.00000    0.02157    0.02580 =
         0.02729    0.00005    0.00280   -0.00867
C25   1   -0.143285    0.891523    0.808958    11.00000    0.01851    0.03156 =
         0.02124   -0.00354   -0.00059   -0.00733
AFIX  43
H25   2   -0.235088    0.885537    0.788485    11.00000   -1.20000
AFIX   0
C26   1   -0.093916    0.991763    0.785251    11.00000    0.01979    0.02463 =
         0.01638   -0.00202   -0.00385   -0.00226
AFIX  43
H26   2   -0.151593    1.055137    0.748670    11.00000   -1.20000
AFIX   0
C27   1    0.278266    0.920173    0.994039    11.00000    0.02429    0.02280 =
         0.01557   -0.00370   -0.00635    0.00264
AFIX  23
H27A  2    0.314154    0.984749    1.014986    11.00000   -1.20000
H27B  2    0.173351    0.927200    1.028368    11.00000   -1.20000
AFIX   0
C28   1    0.404139    0.790391    0.999822    11.00000    0.01797    0.01864 =
         0.01704   -0.00096   -0.00509   -0.00370
C29   1    0.487451    0.742617    0.919032    11.00000    0.01596    0.01500 =
         0.01574    0.00111   -0.00367   -0.00448
C30   1    0.419389    0.832854    0.852452    11.00000    0.01674    0.01405 =
         0.01702   -0.00049   -0.00424   -0.00382
C31   1    0.446606    0.718957    1.072663    11.00000    0.02341    0.02352 =
         0.01537    0.00012   -0.00473   -0.00755
AFIX  43
H31   2    0.389124    0.748703    1.128287    11.00000   -1.20000
AFIX   0
C32   1    0.574225    0.603871    1.062158    11.00000    0.02553    0.02062 =
         0.01825    0.00459   -0.00835   -0.00840
AFIX  43
H32   2    0.604605    0.554625    1.111274    11.00000   -1.20000
AFIX   0
C33   1    0.659679    0.558573    0.980081    11.00000    0.01935    0.01444 =
         0.02189    0.00330   -0.00601   -0.00459
C34   1    0.615539    0.626253    0.906790    11.00000    0.01622    0.01545 =
         0.01844    0.00083   -0.00264   -0.00412
AFIX  43
H34   2    0.669809    0.595002    0.850874    11.00000   -1.20000
AFIX   0
C35   1    0.370730    1.105685    0.831243    11.00000    0.03648    0.02082 =
         0.04481    0.00502   -0.02086   -0.01242
AFIX 137
H35A  2    0.427944    1.057183    0.778204    11.00000   -1.50000
H35B  2    0.444147    1.086304    0.874862    11.00000   -1.50000
H35C  2    0.334369    1.195675    0.819161    11.00000   -1.50000
AFIX   0
C36   1    0.884876    0.401892    0.899244    11.00000    0.04003    0.02362 =
         0.03215    0.00269    0.00038    0.01050
AFIX 137
H36A  2    0.819851    0.388552    0.858031    11.00000   -1.50000
H36B  2    0.973747    0.322592    0.907194    11.00000   -1.50000
H36C  2    0.929796    0.464911    0.877088    11.00000   -1.50000
AFIX   0
HKLF 4


REM  mo_b2549_0m_a.res in P-1
REM wR2 = 0.1119, GooF = S = 1.054, Restrained GooF = 1.054 for all data
REM R1 = 0.0439 for 7898 Fo > 4sig(Fo) and 0.0521 for all 9062 data
REM 409 parameters refined using 0 restraints

END

WGHT      0.0461      0.6377

REM Highest difference peak  0.437,  deepest hole -0.261,  1-sigma level  0.052
Q1    1   0.0824  0.9465  0.8426  11.00000  0.05    0.44
Q2    1   0.6495  0.5926  0.9447  11.00000  0.05    0.35
Q3    1   0.4621  0.7814  0.8833  11.00000  0.05    0.35
Q4    1   1.1604  0.0808  0.5449  11.00000  0.05    0.35
Q5    1   0.4574  0.7629  0.9611  11.00000  0.05    0.33
;
_shelx_res_checksum                81672
_shelx_hkl_file
;
  -1   0   0 21.1951 0.54246   5
  -1   0   0 19.6919 0.77023   3
  -1   0   0 20.5798 0.67946   3
   1   0   0 21.4321 0.68711   3
  -2   0   0 1.53999 0.32966   3
  -2   0   0 0.86459 0.21632   3
  -2   0   0 0.80178 0.15755   5
   2   0   0 0.74686 0.13735   5
   2   0   0 1.25068 0.28639   3
  -3   0   0 711.866 11.9095   5
  -3   0   0 712.985 13.3234   3
  -3   0   0 709.338 12.6254   3
   3   0   0 689.528 12.9772   3
   3   0   0 708.128 12.5267   3
   3   0   0 708.652 11.7146   5
  -4   0   0 246.953 5.76145   3
  -4   0   0 263.636 5.07272   5
  -4   0   0 252.965 6.56397   3
   4   0   0 251.638 5.63358   3
   4   0   0 250.100 6.12039   3
   4   0   0 251.795 4.75032   5
  -5   0   0 96.0409 3.98133   3
  -5   0   0 94.6798 2.59623   5
  -5   0   0 88.9567 3.20275   3
   5   0   0 91.0377 3.08870   3
   5   0   0 92.4932 3.48846   3
   5   0   0 92.6890 2.29491   5
  -6   0   0 106.668 4.61059   3
  -6   0   0 100.503 3.72913   3
  -6   0   0 101.152 2.93001   5
  -6   0   0 101.716 5.01368   4
   6   0   0 99.5109 3.45084   3
   6   0   0 98.4929 3.90957   3
   6   0   0 99.2497 2.57714   5
  -7   0   0 3.14496 1.14671   4
  -7   0   0 2.01826 0.84376   3
  -7   0   0 2.32155 0.52660   5
  -7   0   0 1.68512 0.71514   3
   7   0   0 2.00385 0.65017   3
   7   0   0 2.72709 0.87010   3
   7   0   0 2.04685 0.44910   5
  -8   0   0 21.5558 2.47689   3
  -8   0   0 21.1837 1.38561   5
  -8   0   0 21.5167 1.88223   3
  -8   0   0 17.6696 2.47453   4
   8   0   0 21.3454 1.71278   3
   8   0   0 23.1701 1.26479   5
   8   0   0 20.6279 2.04786   3
  -9   0   0 11.6421 1.11411   5
  -9   0   0 10.6993 2.24526   3
  -9   0   0 11.9295 2.72800   4
   9   0   0 8.94654 0.95014   5
   9   0   0 11.6916 1.39544   3
   9   0   0 12.7058 1.89093   3
 -10   0   0 5.00202 1.70469   3
  10   0   0 4.18646 1.25505   3
  10   0   0 2.84374 0.89886   3
 -11   0   0 3.64597 1.52514   6
 -11   0   0 6.19438 1.79100   4
 -11   0   0 2.65550 1.55738   3
  11   0   0 6.62452 1.64028   3
  11   0   0 2.54962 0.92369   3
  11  -1   0 11.2453 2.14776   3
  11  -1   0 10.2297 1.48212   3
 -11   1   0 8.99555 2.46240   4
 -11   1   0 6.16776 2.24147   3
  10  -1   0 5.44273 1.33920   3
  10  -1   0 5.35742 1.09091   3
 -10   1   0 5.14420 1.88523   4
 -10   1   0 7.40846 1.81087   3
 -10   1   0 3.35581 1.38948   6
   9  -1   0 18.0488 1.57307   3
   9  -1   0 16.4713 1.86110   3
  -9   1   0 14.4230 2.63370   4
  -9   1   0 12.6928 2.15565   6
  -9   1   0 20.5532 2.76107   3
   8  -1   0 0.68229 0.51902   3
   8  -1   0 -0.3244 0.53398   3
  -8   1   0 -0.1086 0.71874   3
  -8   1   0 -0.3079 0.59305   4
  -8   1   0 0.08277 0.61285   3
   7  -1   0 28.7506 1.85656   3
   7  -1   0 31.3192 1.26459   5
   7  -1   0 28.4400 2.16104   3
  -7   1   0 29.7807 2.10117   3
  -7   1   0 28.4686 1.39997   5
  -7   1   0 30.2597 3.05834   4
  -7   1   0 29.7506 2.65949   3
   6  -1   0 54.9397 2.76795   3
   6  -1   0 57.6627 1.66854   5
   6  -1   0 56.0459 2.47317   3
  -6   1   0 55.0342 2.66107   3
  -6   1   0 58.4928 3.38390   3
  -6   1   0 55.6299 1.89796   5
   5  -1   0 51.7780 1.43406   5
   5  -1   0 47.0442 2.41258   3
   5  -1   0 54.0731 2.23983   3
  -5   1   0 52.1390 1.67496   5
  -5   1   0 48.9886 2.32445   3
  -5   1   0 54.3271 2.89925   3
   4  -1   0 68.8754 2.67911   3
   4  -1   0 69.9756 2.39852   3
   4  -1   0 67.3388 1.58110   5
  -4   1   0 67.8587 2.49562   3
  -4   1   0 71.0775 2.98408   3
  -4   1   0 69.5715 1.82131   5
   3  -1   0 20.6539 1.23652   3
   3  -1   0 20.1383 1.06776   3
   3  -1   0 20.6600 0.62003   5
  -3   1   0 20.7268 1.32917   3
  -3   1   0 20.9751 0.74096   5
  -3   1   0 21.7298 1.15196   3
   2  -1   0 404.018 7.32336   3
   2  -1   0 404.263 6.52643   5
   2  -1   0 404.672 7.62089   3
  -2   1   0 400.891 6.65202   5
  -2   1   0 403.365 7.77951   3
  -2   1   0 402.830 7.39339   3
   1  -1   0 918.051 14.6545   3
   1  -1   0 880.719 14.7827   3
  -1   1   0 909.092 14.6914   3
  -1   1   0 886.301 14.9251   6
  -1   1   0 899.907 14.9057   3
   0   1   0 0.24274 0.07107   5
  -2  -1   0 36.2264 1.28883   3
  -2  -1   0 42.5519 1.64334   3
  -2  -1   0 36.0482 1.13173   5
  -2  -1   0 39.3995 1.62400   4
   2   1   0 38.1567 1.10693   5
   2   1   0 36.2047 1.27632   3
   2   1   0 36.6685 1.57019   4
   2   1   0 41.1207 1.59297   3
  -3  -1   0 18.5939 1.28358   3
  -3  -1   0 21.9729 1.45773   4
  -3  -1   0 20.8597 0.92959   5
  -3  -1   0 21.5320 1.12307   3
   3   1   0 19.4998 0.83046   5
   3   1   0 20.2539 1.26906   3
   3   1   0 20.8599 1.08746   3
  -4  -1   0 359.417 8.46381   3
  -4  -1   0 360.909 7.58781   3
  -4  -1   0 363.226 8.77798   4
  -4  -1   0 363.472 6.96704   5
   4   1   0 360.744 7.47064   3
   4   1   0 358.631 8.08271   3
   4   1   0 359.150 6.68523   5
  -5  -1   0 110.732 4.33641   3
  -5  -1   0 110.091 3.06064   5
  -5  -1   0 109.766 4.56593   4
  -5  -1   0 112.580 3.63218   3
   5   1   0 109.470 2.75639   5
   5   1   0 113.833 3.53870   3
   5   1   0 109.565 3.95142   3
  -6  -1   0 35.5897 1.69311   5
  -6  -1   0 35.8929 2.81371   4
  -6  -1   0 35.6571 2.08489   3
  -6  -1   0 40.1884 2.73626   3
   6   1   0 36.6213 1.48095   5
   6   1   0 36.6103 1.98275   3
   6   1   0 35.6125 2.29147   3
  -7  -1   0 41.7487 3.07725   3
  -7  -1   0 42.0638 3.29064   4
  -7  -1   0 34.9744 2.27698   3
  -7  -1   0 38.6982 1.89733   5
   7   1   0 36.7925 1.60563   5
   7   1   0 39.5470 2.20954   3
   7   1   0 34.3312 2.43852   3
  -8  -1   0 41.5583 2.10388   5
  -8  -1   0 40.6654 3.60785   4
  -8  -1   0 42.6947 3.38588   3
  -8  -1   0 42.6632 2.68601   3
   8   1   0 45.2374 2.49839   3
   8   1   0 42.2642 2.83488   3
   8   1   0 41.8345 1.84634   5
  -9  -1   0 -1.1232 0.79863   3
  -9  -1   0 0.74596 1.00120   4
   9   1   0 0.37660 0.37755   5
   9   1   0 0.23319 0.51773   3
 -10  -1   0 29.9829 2.02236   5
 -10  -1   0 31.1767 3.48618   3
 -10  -1   0 34.6602 3.73631   4
  10   1   0 34.2300 1.90794   5
  10   1   0 35.8827 2.36086   3
  10   1   0 35.5087 2.92361   3
 -11  -1   0 13.8769 2.80187   4
 -11  -1   0 12.3219 2.55270   3
  11   1   0 13.9197 1.69996   3
 -12  -1   0 0.26298 1.76601   3
 -12  -1   0 2.90106 2.05223   4
  12   1   0 1.80428 1.10394   3
  11  -2   0 4.12584 1.09009   3
 -11   2   0 3.06379 1.85077   3
 -11   2   0 2.07326 1.77520   4
  10  -2   0 6.65977 1.08321   3
  10  -2   0 6.70736 1.40969   3
 -10   2   0 6.86252 1.71424   6
 -10   2   0 2.04374 1.68206   3
 -10   2   0 4.35394 1.75836   4
   9  -2   0 96.5608 4.05280   3
   9  -2   0 97.5674 3.61140   3
  -9   2   0 98.6968 6.46249   4
  -9   2   0 108.879 6.02813   3
  -9   2   0 92.8059 5.12853   6
   8  -2   0 5.33195 1.00839   3
   8  -2   0 5.42749 0.98048   3
  -8   2   0 3.68283 1.25596   3
  -8   2   0 2.51038 0.94549   6
  -8   2   0 2.87720 1.48526   4
  -8   2   0 2.65464 0.89968   3
   7  -2   0 5.15640 1.10745   3
   7  -2   0 2.55636 0.69182   3
  -7   2   0 2.73058 0.94132   3
  -7   2   0 1.85120 0.73258   6
  -7   2   0 4.14374 0.99147   3
   6  -2   0 6.39343 0.88596   3
   6  -2   0 10.5913 1.21414   3
  -6   2   0 8.61201 1.57401   3
  -6   2   0 8.50772 1.26861   3
  -6   2   0 7.41921 1.31119   6
   5  -2   0 107.985 3.67822   3
   5  -2   0 107.470 3.32054   3
  -5   2   0 107.253 4.26136   3
  -5   2   0 111.693 4.19458   6
  -5   2   0 100.631 3.60820   3
   4  -2   0 10.8276 0.89936   3
   4  -2   0 10.0399 0.96083   3
  -4   2   0 10.9133 1.13327   6
  -4   2   0 11.1619 0.98216   3
  -4   2   0 10.4689 1.14959   3
   3  -2   0 11.8079 0.91013   3
   3  -2   0 12.8146 0.85649   3
  -3   2   0 14.0152 1.08019   6
  -3   2   0 13.0156 0.94187   3
  -3   2   0 12.1852 1.06624   3
   2  -2   0 32.8087 1.22337   3
   2  -2   0 33.0128 1.32341   3
  -2   2   0 33.5555 1.32217   3
  -2   2   0 30.8581 1.44684   6
  -2   2   0 32.1607 1.47651   3
   1  -2   0 41.8006 0.85448   5
   1  -2   0 41.4431 1.24836   3
   1  -2   0 43.3198 1.23545   3
  -1   2   0 42.5318 1.47386   6
  -1   2   0 40.4727 1.36900   3
  -1   2   0 41.2505 1.30299   3
   0  -2   0 616.404 10.0407   5
   0  -2   0 600.004 10.2696   3
   0  -2   0 607.435 10.1221   3
   0   2   0 617.357 9.99958   5
   0   2   0 624.963 10.3586   3
  -1  -2   0 59.3741 1.64247   3
  -1  -2   0 60.8275 1.53286   3
  -1  -2   0 60.6324 1.51516   5
  -1  -2   0 59.9384 1.57662   4
   1   2   0 59.3664 1.51070   3
   1   2   0 62.0795 1.65065   4
  -2  -2   0 9204.20 156.551   2
   2   2   0 9354.07 156.244   2
  -3  -2   0 1269.13 22.4536   4
  -3  -2   0 1288.22 21.6735   3
  -3  -2   0 1266.94 22.4726   3
   3   2   0 1270.35 22.4181   3
   3   2   0 1270.58 21.1046   5
   3   2   0 1312.75 22.4535   4
   3   2   0 1276.39 21.5759   3
  -4  -2   0 2.52536 0.66482   3
  -4  -2   0 2.20923 0.66603   4
   4   2   0 2.97320 0.75801   3
   4   2   0 2.24596 0.39010   5
  -5  -2   0 11.6725 1.07920   3
  -5  -2   0 9.77564 0.83200   5
  -5  -2   0 11.9506 1.33790   3
  -5  -2   0 10.8260 1.34379   4
   5   2   0 11.4797 0.80462   5
   5   2   0 11.2071 1.03334   3
   5   2   0 10.1649 1.16652   3
  -6  -2   0 0.87320 0.40164   3
  -6  -2   0 0.28100 0.42225   3
  -6  -2   0 0.28396 0.49065   4
   6   2   0 0.06808 0.21617   5
   6   2   0 0.37129 0.32260   3
   6   2   0 0.49562 0.42859   3
  -7  -2   0 23.5245 2.43199   4
  -7  -2   0 23.5092 2.32878   3
  -7  -2   0 27.1895 1.96989   3
  -7  -2   0 24.5473 1.58060   5
   7   2   0 25.2046 2.15311   3
   7   2   0 23.1798 1.35229   5
   7   2   0 27.9136 1.87273   3
  -8  -2   0 84.5205 4.98576   4
  -8  -2   0 75.4354 3.06800   5
  -8  -2   0 76.2051 3.67078   3
  -8  -2   0 80.7449 4.64160   3
   8   2   0 80.6292 3.47508   3
   8   2   0 74.0986 2.68663   5
   8   2   0 81.6854 4.13176   3
  -9  -2   0 3.09943 1.33341   4
  -9  -2   0 2.18610 1.13446   3
  -9  -2   0 3.69100 0.82530   5
   9   2   0 2.73350 0.82852   3
   9   2   0 2.15199 0.67018   5
   9   2   0 3.77700 1.10828   3
 -10  -2   0 2.01227 1.15099   3
 -10  -2   0 0.62725 0.61380   5
 -10  -2   0 -0.0772 1.01704   4
  10   2   0 0.73755 0.61204   3
  10   2   0 0.29138 0.55828   5
  10   2   0 -0.0869 0.82169   3
 -11  -2   0 0.40410 1.12465   4
 -11  -2   0 0.72606 0.77924   5
 -11  -2   0 -1.2306 1.01217   3
  11   2   0 -0.1806 0.73219   3
  11   2   0 1.80556 0.66649   5
 -12  -2   0 5.84173 1.76984   3
  12   2   0 6.05008 1.33451   3
  10  -3   0 4.33320 1.16920   3
  10  -3   0 2.79131 0.84565   3
 -10   3   0 4.45118 1.60570   3
 -10   3   0 6.69778 1.69343   6
 -10   3   0 3.52763 1.76946   4
   9  -3   0 1.30413 0.61061   3
  -9   3   0 -1.3792 1.05082   3
  -9   3   0 2.42924 1.46971   4
  -9   3   0 -0.0722 0.88394   6
   8  -3   0 0.66752 0.60506   3
   8  -3   0 1.21347 0.63382   3
  -8   3   0 -0.2388 0.86558   3
  -8   3   0 0.41598 0.80156   6
   7  -3   0 0.55353 0.46529   3
   7  -3   0 0.03895 0.39540   3
  -7   3   0 1.13953 0.81518   6
  -7   3   0 1.02505 0.63565   3
  -7   3   0 -0.1047 0.60402   3
   6  -3   0 2.91273 0.64359   3
   6  -3   0 2.07415 0.70633   3
  -6   3   0 5.67268 1.36111   3
  -6   3   0 1.99106 0.73347   3
  -6   3   0 2.57278 0.87218   6
   5  -3   0 24.0518 1.44564   3
   5  -3   0 24.2936 1.58397   3
  -5   3   0 24.6163 1.95387   6
  -5   3   0 25.9062 1.75526   3
  -5   3   0 25.5927 2.02459   3
   4  -3   0 283.281 6.15324   3
   4  -3   0 277.920 6.36121   3
  -4   3   0 300.613 7.45476   3
  -4   3   0 281.114 6.66322   3
  -4   3   0 270.765 7.08179   6
   3  -3   0 324.560 6.73806   3
   3  -3   0 326.399 6.57538   3
  -3   3   0 329.071 7.53471   3
  -3   3   0 335.071 7.48986   6
  -3   3   0 319.549 6.94241   3
   2  -3   0 186.315 4.07951   3
   2  -3   0 187.100 4.02099   3
  -2   3   0 180.066 4.60637   6
  -2   3   0 188.823 4.35101   3
  -2   3   0 194.905 4.68927   3
   1  -3   0 266.976 5.24120   3
   1  -3   0 281.242 5.23548   3
   1  -3   0 279.783 4.80638   5
  -1   3   0 276.475 5.56533   3
  -1   3   0 275.034 5.60407   3
  -1   3   0 283.524 5.83893   6
  -1   3   0 278.089 4.77638   5
   0  -3   0 3.72290 0.31171   5
   0  -3   0 4.22908 0.35487   3
   0  -3   0 4.41055 0.41835   3
   0   3   0 3.62917 0.28631   5
   0   3   0 3.70317 0.39982   3
   0   3   0 3.33636 0.35384   3
  -1  -3   0 176.507 3.54213   3
  -1  -3   0 171.317 3.53573   5
  -1  -3   0 169.304 3.66555   4
  -1  -3   0 172.211 3.67938   3
   1   3   0 170.354 3.76280   3
   1   3   0 174.558 3.47586   5
   1   3   0 171.835 3.57183   3
   1   3   0 166.861 3.69083   4
  -2  -3   0 1480.71 24.4849   4
  -2  -3   0 1438.78 24.2371   3
  -2  -3   0 1475.60 24.7472   3
  -2  -3   0 1465.85 24.1740   5
   2   3   0 1459.15 24.8660   3
   2   3   0 1463.33 24.0360   5
   2   3   0 1491.77 24.7219   4
  -3  -3   0 2342.18 39.1458   4
  -3  -3   0 2360.81 39.3361   3
   3   3   0 2346.19 39.2101   4
   3   3   0 2352.08 39.4414   3
  -4  -3   0 101.624 3.71446   4
  -4  -3   0 100.932 2.96774   5
  -4  -3   0 102.074 3.75790   3
  -4  -3   0 101.958 3.21505   3
   4   3   0 102.572 2.79925   5
   4   3   0 110.937 3.22828   3
   4   3   0 100.535 3.73029   3
   4   3   0 103.672 3.70153   4
  -5  -3   0 185.361 5.90484   4
  -5  -3   0 190.860 4.73819   5
  -5  -3   0 194.968 6.02245   3
  -5  -3   0 177.781 4.99925   3
   5   3   0 178.333 5.68607   3
   5   3   0 180.863 4.34229   5
   5   3   0 191.728 4.97558   3
  -6  -3   0 0.36559 0.47370   4
  -6  -3   0 0.19179 0.29454   3
  -6  -3   0 0.92010 0.56641   3
  -6  -3   0 -0.0908 0.22339   5
   6   3   0 0.65342 0.38825   3
   6   3   0 0.44977 0.27670   5
   6   3   0 0.88827 0.47582   3
  -7  -3   0 1.97871 0.93989   4
  -7  -3   0 1.73122 0.68257   3
  -7  -3   0 2.55158 0.94817   3
  -7  -3   0 1.99470 0.60350   5
   7   3   0 3.59394 0.91292   3
   7   3   0 3.22317 0.80243   3
   7   3   0 2.34480 0.54171   5
  -8  -3   0 121.778 5.76384   3
  -8  -3   0 123.628 6.00456   4
  -8  -3   0 115.627 4.07960   5
  -8  -3   0 112.920 4.59020   3
   8   3   0 112.159 3.56465   5
   8   3   0 114.552 4.32163   3
   8   3   0 115.007 5.05022   3
  -9  -3   0 4.06883 1.33628   3
  -9  -3   0 1.40488 1.06629   3
  -9  -3   0 2.59112 1.29767   4
  -9  -3   0 4.97909 1.01011   5
   9   3   0 3.40362 0.93215   3
   9   3   0 3.00137 0.71430   5
   9   3   0 3.39653 1.11481   3
 -10  -3   0 0.14771 0.69745   4
 -10  -3   0 1.83650 0.71021   5
 -10  -3   0 2.85190 1.35569   3
  10   3   0 0.53153 0.60160   3
  10   3   0 1.56154 0.96852   3
 -11  -3   0 27.2393 3.44992   3
 -11  -3   0 19.5531 2.07652   5
 -11  -3   0 19.6479 3.40379   4
  11   3   0 22.5159 1.79438   5
  11   3   0 18.2858 2.03561   3
 -12  -3   0 -1.4809 1.14830   3
 -12  -3   0 -2.1302 1.20505   4
  12   3   0 -0.8043 0.89433   3
  12   3   0 1.76798 0.82865   5
 -10   4   0 -0.6579 1.44694   4
 -10   4   0 1.84440 1.42413   3
   9  -4   0 42.8918 1.93017   3
   9  -4   0 37.8017 2.06841   3
  -9   4   0 45.4831 3.60727   6
  -9   4   0 36.5633 4.36183   4
  -9   4   0 46.3175 4.00568   3
   8  -4   0 198.328 5.43298   3
   8  -4   0 209.380 5.17951   3
  -8   4   0 203.423 8.24903   3
  -8   4   0 207.868 7.66889   6
   7  -4   0 64.5212 2.69480   3
   7  -4   0 60.2734 2.42925   3
  -7   4   0 58.8717 3.60865   6
  -7   4   0 65.2016 3.52591   3
  -7   4   0 66.0228 4.09903   3
   6  -4   0 7.62661 0.92906   3
   6  -4   0 6.32997 0.82413   3
  -6   4   0 5.54057 1.37215   3
  -6   4   0 7.15535 1.35489   6
  -6   4   0 7.49414 1.23018   3
   5  -4   0 35.8608 1.71419   3
   5  -4   0 34.8150 1.79086   3
  -5   4   0 35.9797 2.51865   3
  -5   4   0 36.2215 2.38447   6
  -5   4   0 36.8408 2.17762   3
   4  -4   0 8.03528 0.80882   3
   4  -4   0 10.1637 0.85943   3
  -4   4   0 9.94114 1.07184   3
  -4   4   0 9.66315 1.20167   3
  -4   4   0 8.72027 1.10210   6
   3  -4   0 1.79034 0.43261   3
   3  -4   0 2.47100 0.47997   3
  -3   4   0 1.86262 0.48424   3
  -3   4   0 1.44086 0.50668   6
  -3   4   0 2.19819 0.60216   3
   2  -4   0 946.756 15.9753   3
   2  -4   0 938.310 15.9203   3
  -2   4   0 937.567 16.9516   3
  -2   4   0 915.996 16.5862   3
  -2   4   0 927.489 17.0077   6
   1  -4   0 798.275 13.0984   5
   1  -4   0 799.514 13.5948   3
   1  -4   0 784.938 13.4388   3
  -1   4   0 796.973 13.0223   5
  -1   4   0 781.643 14.3043   6
  -1   4   0 795.687 14.1165   3
  -1   4   0 777.065 14.0884   3
   0  -4   0 36.5505 1.25303   3
   0  -4   0 35.7335 1.38595   3
   0  -4   0 36.6397 1.23045   5
   0   4   0 37.8203 1.16867   5
   0   4   0 38.7377 1.52515   3
   0   4   0 37.1941 1.42835   3
   0   4   0 39.2153 1.69821   4
  -1  -4   0 179.741 4.20731   4
  -1  -4   0 177.514 3.83681   3
  -1  -4   0 176.903 3.88820   5
  -1  -4   0 184.547 4.07659   3
   1   4   0 179.957 4.16227   3
   1   4   0 188.803 4.20503   4
   1   4   0 184.948 3.80323   5
   1   4   0 184.772 3.99155   3
  -2  -4   0 251.361 5.30446   3
  -2  -4   0 254.515 5.31959   5
  -2  -4   0 253.914 5.54082   3
  -2  -4   0 257.318 5.37454   4
   2   4   0 251.605 5.65317   4
   2   4   0 254.481 5.85670   3
   2   4   0 261.988 5.19533   5
   2   4   0 254.728 5.29561   3
  -3  -4   0 544.028 10.3023   3
  -3  -4   0 535.733 10.5328   4
  -3  -4   0 543.918 10.8652   3
   3   4   0 547.072 10.8720   4
   3   4   0 535.345 10.1537   3
   3   4   0 532.637 11.0605   3
   3   4   0 545.821 9.94339   5
  -4  -4   0 1075.20 18.5325   5
  -4  -4   0 1021.42 19.5339   3
  -4  -4   0 1056.44 19.4311   4
  -4  -4   0 1039.43 18.7089   3
   4   4   0 1063.56 18.1682   5
   4   4   0 1041.54 19.8270   3
   4   4   0 1025.42 18.5373   3
   4   4   0 1063.59 19.5565   4
  -5  -4   0 252.384 6.46239   3
  -5  -4   0 272.212 7.51744   3
  -5  -4   0 277.867 7.42287   4
  -5  -4   0 266.410 6.25298   5
   5   4   0 255.757 6.33952   3
   5   4   0 270.947 7.32126   4
   5   4   0 268.584 5.90429   5
   5   4   0 265.085 7.43336   3
  -6  -4   0 7.84309 1.42860   3
  -6  -4   0 7.36589 1.01112   3
  -6  -4   0 6.59734 0.82869   5
  -6  -4   0 6.98967 1.30623   4
   6   4   0 6.66745 0.79797   5
   6   4   0 7.91149 1.44132   3
   6   4   0 6.49952 1.06845   3
  -7  -4   0 221.816 7.53982   4
  -7  -4   0 215.378 5.83063   5
  -7  -4   0 201.795 7.24090   3
  -7  -4   0 197.433 6.14323   3
   7   4   0 211.721 5.30239   5
   7   4   0 216.102 6.07898   3
   7   4   0 207.431 7.05258   3
  -8  -4   0 108.484 4.49072   3
  -8  -4   0 111.896 5.48473   3
  -8  -4   0 114.737 5.61119   4
  -8  -4   0 105.981 4.01480   5
   8   4   0 112.183 4.28452   3
   8   4   0 109.152 3.61406   5
   8   4   0 111.239 5.12373   3
  -9  -4   0 7.54834 1.78923   3
  -9  -4   0 7.76697 1.78028   3
  -9  -4   0 8.32262 1.78337   4
   9   4   0 9.18108 1.77947   3
   9   4   0 7.54188 1.42902   3
   9   4   0 9.77262 1.18362   5
 -10  -4   0 8.37263 2.09593   3
 -10  -4   0 7.16540 1.32528   5
 -10  -4   0 5.78344 1.67743   4
  10   4   0 4.72430 1.19053   3
  10   4   0 7.53804 1.17909   5
 -11  -4   0 54.8914 3.36225   5
 -11  -4   0 68.2893 5.07007   3
 -11  -4   0 56.9678 4.86240   4
  11   4   0 62.3983 3.05726   5
  11   4   0 60.2972 3.46741   3
 -12  -4   0 33.1084 3.72712   3
 -12  -4   0 33.8888 4.35523   4
  12   4   0 37.3165 2.53735   5
  12   4   0 29.4307 2.72852   3
  -9   5   0 16.2786 2.58305   6
  -8   5   0 86.6822 5.17786   3
  -8   5   0 80.4834 4.62058   6
   7  -5   0 67.9349 2.46630   3
   7  -5   0 68.5885 2.38093   3
  -7   5   0 66.5574 3.91431   6
  -7   5   0 69.7668 4.37954   3
  -7   5   0 62.6137 3.69147   3
   6  -5   0 22.0207 1.36695   3
   6  -5   0 20.7356 1.29744   3
  -6   5   0 20.3257 2.19854   3
  -6   5   0 21.5417 2.01227   3
  -6   5   0 19.3035 2.01604   6
   5  -5   0 17.9109 1.15119   3
   5  -5   0 16.7256 1.13810   3
  -5   5   0 13.5962 1.70565   3
  -5   5   0 16.7384 1.76415   6
   4  -5   0 38.1653 1.66240   3
   4  -5   0 36.7223 1.62435   3
  -4   5   0 35.8471 2.15824   3
  -4   5   0 35.1650 2.35836   3
  -4   5   0 35.6812 2.27766   6
   3  -5   0 384.086 7.45971   3
   3  -5   0 385.567 7.55290   3
  -3   5   0 386.369 9.03977   3
  -3   5   0 373.231 8.84300   6
  -3   5   0 379.535 8.52214   3
   2  -5   0 728.466 12.7684   3
   2  -5   0 740.490 12.9360   3
   2  -5   0 726.630 12.0796   5
  -2   5   0 743.687 14.1720   3
  -2   5   0 719.842 13.8184   3
  -2   5   0 730.841 14.1522   6
   1  -5   0 303.725 6.06890   3
   1  -5   0 304.829 5.88535   3
   1  -5   0 302.985 5.70005   5
  -1   5   0 302.598 6.68831   3
  -1   5   0 298.580 6.63089   3
  -1   5   0 308.826 5.62266   5
   0  -5   0 122.287 2.94733   5
   0  -5   0 125.430 2.93761   3
   0  -5   0 123.237 3.17631   3
   0   5   0 119.894 3.65060   4
   0   5   0 118.893 3.27746   3
   0   5   0 123.254 2.79220   5
   0   5   0 120.357 3.36018   3
  -1  -5   0 19.4103 1.10309   3
  -1  -5   0 17.8530 0.99581   5
  -1  -5   0 17.5832 0.94907   3
   1   5   0 18.1312 0.91625   5
   1   5   0 17.8219 1.10808   3
   1   5   0 18.2335 1.14427   4
   1   5   0 18.6760 1.06914   3
  -2  -5   0 726.772 13.1097   3
  -2  -5   0 713.000 12.9901   4
  -2  -5   0 730.157 12.9802   5
  -2  -5   0 711.675 12.8399   3
   2   5   0 707.321 13.3181   4
   2   5   0 721.683 12.9315   3
   2   5   0 715.806 12.6687   5
  -3  -5   0 2089.27 34.2964   4
  -3  -5   0 2001.81 34.1442   5
  -3  -5   0 2050.13 34.2084   3
  -3  -5   0 2024.71 34.6226   3
   3   5   0 2076.96 34.1547   3
   3   5   0 2099.70 35.0032   4
   3   5   0 2029.05 35.1722   3
   3   5   0 2066.73 33.8930   5
  -4  -5   0 287.683 6.74742   3
  -4  -5   0 290.503 7.37043   3
  -4  -5   0 301.064 7.11449   4
  -4  -5   0 299.119 6.70457   5
   4   5   0 298.186 7.41100   4
   4   5   0 295.116 6.65584   3
   4   5   0 291.937 7.65620   3
   4   5   0 291.022 6.32932   5
  -5  -5   0 60.6971 2.68313   3
  -5  -5   0 68.6349 3.18586   4
  -5  -5   0 63.2561 3.21196   3
  -5  -5   0 58.0462 2.52212   5
   5   5   0 65.3518 3.34811   3
   5   5   0 64.7046 3.13648   4
   5   5   0 62.8063 2.38958   5
   5   5   0 64.6894 2.65328   3
  -6  -5   0 45.6003 2.87993   4
  -6  -5   0 47.6215 2.98845   3
  -6  -5   0 46.1008 2.31400   5
  -6  -5   0 44.2733 2.42062   3
   6   5   0 42.2906 2.01474   5
   6   5   0 44.4734 2.80261   4
   6   5   0 45.6384 2.37054   3
   6   5   0 44.6286 2.89140   3
  -7  -5   0 34.6443 2.77857   4
  -7  -5   0 35.6089 2.16766   5
  -7  -5   0 33.3321 2.78217   3
  -7  -5   0 37.7951 2.41447   3
   7   5   0 36.3910 1.97518   5
   7   5   0 34.9919 2.24637   3
   7   5   0 33.4155 2.71036   3
  -8  -5   0 201.358 7.65276   3
  -8  -5   0 194.108 6.44455   3
  -8  -5   0 200.406 6.10913   5
  -8  -5   0 212.585 7.75408   4
   8   5   0 208.564 7.53942   3
   8   5   0 205.730 6.24359   3
   8   5   0 204.651 5.52828   5
  -9  -5   0 18.9589 1.72632   5
  -9  -5   0 14.1913 2.34756   3
  -9  -5   0 16.2597 2.67638   4
   9   5   0 16.6290 2.28824   3
   9   5   0 14.9745 1.69873   3
   9   5   0 15.7932 1.46341   5
 -10  -5   0 2.76837 0.92686   5
 -10  -5   0 3.25833 1.26189   4
 -10  -5   0 4.12877 1.39861   3
  10   5   0 3.43893 0.95135   3
  10   5   0 3.95210 0.97390   5
 -11  -5   0 -0.0530 1.00093   3
 -11  -5   0 0.58489 1.13010   4
  11   5   0 -0.0832 0.62482   5
  11   5   0 1.26875 0.74270   3
 -12  -5   0 1.71903 1.29338   3
 -12  -5   0 0.42484 1.53297   4
  12   5   0 1.87009 0.98987   3
  12   5   0 1.03917 0.83524   5
  -9   6   0 6.92057 1.68388   3
  -8   6   0 4.62457 1.41619   6
  -8   6   0 8.44408 1.85400   3
  -7   6   0 13.7155 2.37514   3
  -7   6   0 15.0025 2.05140   6
   6  -6   0 1.27490 0.38328   3
   6  -6   0 -0.0105 0.35686   3
  -6   6   0 0.51038 0.72826   3
  -6   6   0 -0.3351 0.78042   3
  -6   6   0 1.78321 0.87372   6
   5  -6   0 3.19642 0.56758   3
   5  -6   0 3.01014 0.54689   3
  -5   6   0 2.59737 0.82128   3
  -5   6   0 2.42429 0.91835   6
  -5   6   0 4.86032 1.19009   3
   4  -6   0 9.03537 0.79528   3
   4  -6   0 8.93123 0.75305   3
  -4   6   0 8.23670 1.33832   6
  -4   6   0 8.11602 1.23178   3
  -4   6   0 8.54384 1.48504   3
   3  -6   0 0.21572 0.26106   3
   3  -6   0 0.78867 0.29291   3
  -3   6   0 -0.1790 0.40966   6
  -3   6   0 1.00040 0.47129   3
  -3   6   0 0.88220 0.51235   3
   2  -6   0 155.746 3.76653   3
   2  -6   0 156.361 3.61683   3
   2  -6   0 150.654 5.00076   6
   2  -6   0 159.720 3.28341   5
  -2   6   0 157.641 4.80107   6
  -2   6   0 154.397 4.60481   3
  -2   6   0 163.585 4.86580   3
   1  -6   0 1.30366 0.31515   3
   1  -6   0 0.90564 0.29745   3
   1  -6   0 1.27235 0.32442   5
  -1   6   0 1.26729 0.29685   5
  -1   6   0 1.03470 0.37470   3
   0  -6   0 515.271 9.83166   3
   0  -6   0 517.144 9.60569   5
   0  -6   0 525.219 9.48548   3
   0   6   0 520.674 10.3086   3
   0   6   0 524.583 9.38838   5
   0   6   0 524.476 10.2560   3
   0   6   0 513.422 10.7368   4
  -1  -6   0 261.250 5.61673   5
  -1  -6   0 263.603 5.84794   3
  -1  -6   0 254.055 5.39030   3
   1   6   0 259.711 5.81174   3
   1   6   0 243.164 5.96014   4
   1   6   0 256.847 5.99141   3
   1   6   0 265.494 5.37472   5
  -2  -6   0 410.669 8.45987   3
  -2  -6   0 413.110 8.37876   5
  -2  -6   0 407.595 8.20125   3
  -2  -6   0 422.738 8.65474   4
   2   6   0 417.809 8.41122   3
   2   6   0 423.644 8.09682   5
   2   6   0 415.742 8.78154   4
   2   6   0 411.803 8.87239   3
  -3  -6   0 47.7875 2.05814   3
  -3  -6   0 47.0171 2.16450   3
  -3  -6   0 44.8852 2.02013   5
  -3  -6   0 48.6895 2.05647   4
   3   6   0 46.2701 2.45071   3
   3   6   0 44.9896 1.86949   5
   3   6   0 43.1799 2.25139   4
   3   6   0 48.2816 2.05526   3
  -4  -6   0 1726.67 30.2257   3
  -4  -6   0 1734.76 29.6680   5
  -4  -6   0 1720.12 29.7521   4
  -4  -6   0 1738.10 29.7109   3
   4   6   0 1724.82 30.6271   4
   4   6   0 1753.14 29.5843   3
   4   6   0 1754.16 29.2274   5
   4   6   0 1660.36 30.9330   3
  -5  -6   0 67.2340 3.05156   4
  -5  -6   0 70.5280 3.34647   3
  -5  -6   0 62.2180 2.72759   5
  -5  -6   0 61.7001 2.80930   3
   5   6   0 69.8593 2.84378   3
   5   6   0 64.8513 3.25722   4
   5   6   0 66.2260 2.56168   5
   5   6   0 64.3192 3.42957   3
  -6  -6   0 36.1663 2.12063   5
   6   6   0 47.6560 2.92140   4
   6   6   0 34.0970 1.90252   5
  -7  -6   0 360.288 9.86830   4
  -7  -6   0 348.012 8.60014   5
  -7  -6   0 333.511 8.81754   3
  -7  -6   0 346.925 10.0533   3
   7   6   0 344.743 8.57527   3
   7   6   0 356.824 10.0233   4
   7   6   0 348.746 7.96992   5
   7   6   0 342.417 10.1553   3
  -8  -6   0 64.4176 4.08170   3
  -8  -6   0 68.3778 3.58863   3
  -8  -6   0 72.6692 4.22814   4
  -8  -6   0 63.6588 3.21694   5
   8   6   0 69.7634 2.98895   5
   8   6   0 65.0537 3.28824   3
   8   6   0 67.5577 4.16867   3
  -9  -6   0 12.3574 2.28900   4
  -9  -6   0 13.7289 2.37028   3
  -9  -6   0 13.6318 1.58987   5
   9   6   0 14.1460 1.60350   3
   9   6   0 9.13235 1.23835   5
   9   6   0 12.4497 2.17548   3
 -10  -6   0 0.30185 0.94704   4
 -10  -6   0 3.19053 0.93668   5
 -10  -6   0 2.17949 1.18830   3
  10   6   0 1.42314 0.61432   5
  10   6   0 2.60674 0.93549   3
 -11  -6   0 8.04373 2.15373   4
 -11  -6   0 8.20639 2.12626   3
  11   6   0 8.80239 1.54063   5
  11   6   0 8.30524 1.62251   3
 -12  -6   0 27.1725 3.42304   3
  12   6   0 18.6423 2.14426   5
  12   6   0 21.3013 2.49100   3
  -8   7   0 49.9440 3.65588   6
  -8   7   0 42.1284 3.94771   3
  -7   7   0 1.24274 0.98613   6
  -7   7   0 0.03940 0.78741   3
  -6   7   0 10.1402 1.95479   3
  -6   7   0 16.2469 1.98118   6
  -5   7   0 23.8173 2.15483   6
  -5   7   0 25.8095 2.37753   3
  -5   7   0 19.9633 2.04060   3
   4  -7   0 4.05520 0.54702   3
   4  -7   0 4.20396 0.55836   3
  -4   7   0 4.15066 1.05566   6
  -4   7   0 4.53051 1.02252   3
  -4   7   0 5.17781 1.24052   3
   3  -7   0 109.439 2.92058   3
   3  -7   0 106.975 2.77057   3
  -3   7   0 112.659 4.29812   6
  -3   7   0 109.556 4.45370   3
  -3   7   0 114.596 4.24299   3
   2  -7   0 230.370 4.84758   3
   2  -7   0 239.803 6.45924   6
   2  -7   0 234.794 4.71354   5
   2  -7   0 232.608 5.05339   3
  -2   7   0 231.119 6.35050   3
  -2   7   0 233.880 6.54013   3
   1  -7   0 4.49775 0.55204   5
   1  -7   0 3.09801 0.53097   3
   1  -7   0 4.07157 0.52816   3
  -1   7   0 2.83215 0.76507   4
  -1   7   0 5.17424 0.92214   3
  -1   7   0 3.10382 0.73623   3
   0  -7   0 16.8217 1.10786   3
   0  -7   0 17.3556 1.00357   3
   0  -7   0 17.4326 1.09149   5
   0   7   0 18.9055 1.52692   4
   0   7   0 16.5165 1.28839   3
   0   7   0 17.4216 1.33640   3
   0   7   0 17.1643 1.01940   5
  -1  -7   0 24.2348 1.43523   3
  -1  -7   0 22.7637 1.24307   3
  -1  -7   0 25.9152 1.41645   5
   1   7   0 24.2848 1.61315   4
   1   7   0 24.2423 1.49954   3
   1   7   0 27.2425 1.31791   5
   1   7   0 25.0807 1.58955   3
  -2  -7   0 40.4901 1.79035   3
  -2  -7   0 39.0086 1.94356   3
  -2  -7   0 38.5492 1.86077   5
   2   7   0 42.7024 1.78828   5
   2   7   0 43.2727 2.01850   3
   2   7   0 39.6814 2.08607   4
   2   7   0 38.6158 2.10363   3
  -3  -7   0 9.47391 0.96823   5
  -3  -7   0 8.14620 0.93823   3
  -3  -7   0 8.31232 0.90792   3
  -3  -7   0 7.31742 0.85615   4
   3   7   0 9.01474 1.06882   4
   3   7   0 8.99328 1.14729   3
   3   7   0 7.22255 0.83088   5
   3   7   0 8.10499 0.91358   3
  -4  -7   0 105.850 3.80206   3
  -4  -7   0 99.7035 3.55695   5
  -4  -7   0 103.303 3.57061   3
  -4  -7   0 106.402 3.55495   4
   4   7   0 112.623 3.67522   3
   4   7   0 109.688 3.39218   5
   4   7   0 105.462 4.09585   4
   4   7   0 104.587 4.26854   3
  -5  -7   0 2.27559 0.79154   3
  -5  -7   0 2.50500 0.74063   4
  -5  -7   0 1.37333 0.49085   5
   5   7   0 3.12063 0.94570   4
   5   7   0 1.50451 0.82552   3
   5   7   0 1.31470 0.62689   3
   5   7   0 2.06180 0.57801   5
  -6  -7   0 82.3823 3.47731   5
  -6  -7   0 81.3297 3.52526   3
  -6  -7   0 90.9992 4.17951   3
  -6  -7   0 85.3084 3.78039   4
   6   7   0 85.0968 3.49165   3
   6   7   0 73.5123 4.09740   3
   6   7   0 87.6530 4.12595   4
   6   7   0 85.3984 3.23927   5
  -7  -7   0 5.88322 1.09529   3
  -7  -7   0 3.81987 0.85484   5
   7   7   0 4.37350 0.95998   3
  -8  -7   0 4.85526 1.01260   5
  -8  -7   0 8.27141 1.55373   3
  -8  -7   0 5.48440 1.33265   4
  -8  -7   0 7.50714 1.66868   3
   8   7   0 8.65516 1.84038   3
   8   7   0 5.25743 1.19141   3
   8   7   0 7.55145 1.25265   5
  -9  -7   0 59.6355 3.40988   5
  -9  -7   0 63.6089 4.14132   4
  -9  -7   0 61.7478 4.23866   3
   9   7   0 66.2494 3.50555   3
   9   7   0 60.5273 2.99080   5
 -10  -7   0 4.29105 1.41618   4
 -10  -7   0 4.12254 1.44623   3
  10   7   0 5.05955 1.29457   3
  10   7   0 3.80775 1.02381   5
 -11  -7   0 1.79365 1.41421   4
 -11  -7   0 5.93506 1.80075   3
  11   7   0 2.98172 0.92751   5
  11   7   0 4.45578 1.19049   3
 -12  -7   0 1.66114 1.58097   4
 -12  -7   0 3.85797 1.74138   3
  12   7   0 5.01621 1.35851   5
  12   7   0 2.87046 1.26885   3
  -7   8   0 6.16976 1.68812   3
  -7   8   0 6.07950 1.69032   6
  -6   8   0 63.8057 4.19294   3
  -6   8   0 56.1567 3.67078   6
  -5   8   0 3.79689 1.14797   6
  -5   8   0 2.46994 1.03804   3
  -5   8   0 2.32126 1.08873   3
  -4   8   0 6.00825 1.21894   6
  -4   8   0 5.44742 1.27860   3
  -4   8   0 5.54550 1.15413   3
  -3   8   0 14.3727 1.60623   3
  -3   8   0 18.7316 1.90376   3
   2  -8   0 2.81196 0.43196   5
   2  -8   0 3.10315 0.47023   3
   2  -8   0 1.88623 0.41795   3
  -2   8   0 2.71880 0.80837   3
  -2   8   0 3.48719 0.91796   3
   1  -8   0 32.5392 2.10286   6
   1  -8   0 31.7899 1.48552   5
   1  -8   0 29.2363 1.41572   3
   1  -8   0 31.0984 1.35031   3
  -1   8   0 29.6670 2.19715   4
  -1   8   0 32.5644 1.47373   5
  -1   8   0 28.6639 2.00348   3
  -1   8   0 32.3791 2.06134   3
   0  -8   0 297.066 6.50649   3
   0  -8   0 301.181 6.58764   5
   0  -8   0 297.083 6.20842   3
   0   8   0 295.742 7.34296   3
   0   8   0 302.637 7.43626   3
   0   8   0 299.343 7.81877   4
   0   8   0 304.546 6.34875   5
  -1  -8   0 24.8221 1.53014   3
  -1  -8   0 24.2052 1.34314   3
  -1  -8   0 26.4782 1.52722   5
   1   8   0 23.9215 1.69728   3
   1   8   0 24.9556 1.64589   3
   1   8   0 24.9232 1.37975   5
   1   8   0 27.9149 1.88061   4
  -2  -8   0 102.240 3.42204   5
  -2  -8   0 101.616 3.45530   3
  -2  -8   0 99.8267 3.20137   3
   2   8   0 104.518 3.16140   5
   2   8   0 101.788 3.75480   4
   2   8   0 99.3180 3.48419   3
   2   8   0 100.451 3.76508   3
  -3  -8   0 34.2794 1.98077   4
  -3  -8   0 32.4140 1.88492   5
  -3  -8   0 32.5321 1.89961   3
  -3  -8   0 35.2180 1.86733   3
   3   8   0 32.6060 1.90339   3
   3   8   0 30.2270 2.13850   3
   3   8   0 34.4015 1.77885   5
   3   8   0 35.9177 2.22776   4
  -4  -8   0 61.6532 2.69969   4
  -4  -8   0 58.0142 2.72156   5
  -4  -8   0 58.8794 2.75901   3
  -4  -8   0 60.6507 2.67799   3
   4   8   0 61.5412 3.31206   3
   4   8   0 60.0965 2.51043   5
   4   8   0 59.9748 3.13564   4
   4   8   0 62.1706 2.75932   3
  -5  -8   0 244.421 6.71185   5
  -5  -8   0 246.936 6.95481   3
  -5  -8   0 258.175 6.59523   4
  -5  -8   0 245.499 6.63306   3
   5   8   0 252.664 7.50322   4
   5   8   0 237.068 7.68967   3
   5   8   0 250.745 6.30175   5
  -6  -8   0 320.057 8.82059   3
  -6  -8   0 330.404 8.39625   4
  -6  -8   0 329.105 8.42536   3
  -6  -8   0 325.977 8.38536   5
   6   8   0 317.332 9.71928   3
   6   8   0 324.302 8.26179   3
   6   8   0 333.377 9.33004   4
   6   8   0 331.080 7.84997   5
  -7  -8   0 102.402 4.27459   3
  -7  -8   0 94.7353 4.24315   4
  -7  -8   0 93.9035 4.05366   5
   7   8   0 98.9466 3.74545   5
   7   8   0 91.3934 3.95662   3
   7   8   0 96.6936 4.69390   4
   7   8   0 91.9780 4.95501   3
  -8  -8   0 32.3925 2.69962   4
  -8  -8   0 30.1782 2.32005   5
  -8  -8   0 32.0431 2.85247   3
  -8  -8   0 31.2115 2.43520   3
   8   8   0 29.3990 2.97468   3
   8   8   0 31.2672 2.16049   5
   8   8   0 29.9877 2.36011   3
   8   8   0 30.2746 2.76028   4
  -9  -8   0 -0.0932 0.63819   4
  -9  -8   0 0.02270 0.73221   3
   9   8   0 0.42204 0.56287   5
   9   8   0 0.05031 0.53984   3
 -10  -8   0 -0.0987 0.68027   3
 -10  -8   0 1.41791 1.07077   4
  10   8   0 0.45924 0.64827   3
  10   8   0 -0.3850 0.52632   5
 -11  -8   0 6.90406 1.89272   3
 -11  -8   0 5.54329 1.79277   4
  11   8   0 7.66621 1.51867   5
  11   8   0 7.53180 1.55958   3
 -12  -8   0 -1.7949 1.11140   4
 -12  -8   0 2.55832 1.46621   3
  12   8   0 0.98706 1.03111   3
  12   8   0 0.67892 1.01784   5
  -7   9   0 38.3284 3.65164   3
  -6   9   0 37.4351 2.96303   6
  -6   9   0 42.8515 3.64737   3
  -5   9   0 1.79715 0.80945   3
  -4   9   0 8.34805 1.47751   3
  -3   9   0 24.3633 2.29749   3
  -3   9   0 24.1256 2.10131   3
   2  -9   0 5.45444 1.09173   6
   2  -9   0 4.21560 0.61280   5
  -2   9   0 5.43196 1.16603   4
  -2   9   0 3.67921 0.93348   3
  -2   9   0 3.33230 0.96620   3
   1  -9   0 93.5810 2.99478   5
   1  -9   0 96.4910 2.75799   3
   1  -9   0 96.8540 4.00085   6
   1  -9   0 93.3522 2.63708   3
  -1   9   0 100.300 3.92904   3
  -1   9   0 95.9535 4.27156   4
  -1   9   0 98.5002 4.08323   3
   0  -9   0 41.8340 1.81638   3
   0  -9   0 40.7254 1.94089   5
   0  -9   0 35.4269 1.58534   3
   0   9   0 38.3713 1.79520   5
   0   9   0 41.7331 2.58216   4
   0   9   0 37.4054 2.29542   3
   0   9   0 36.6903 2.27750   3
  -1  -9   0 19.3478 1.36494   3
  -1  -9   0 21.0057 1.44662   5
  -1  -9   0 19.7799 1.23449   3
   1   9   0 16.6078 1.56344   3
   1   9   0 19.8971 1.33281   5
   1   9   0 18.8044 1.57169   3
   1   9   0 16.5831 1.57692   4
  -2  -9   0 79.9107 2.86092   3
  -2  -9   0 83.9590 3.17624   3
  -2  -9   0 79.4952 3.10414   5
   2   9   0 79.7529 2.84844   5
   2   9   0 77.4718 3.44925   3
   2   9   0 79.2579 3.24975   3
   2   9   0 72.1363 3.33808   4
  -3  -9   0 110.869 3.94504   5
  -3  -9   0 114.682 3.98075   3
  -3  -9   0 109.987 3.70127   3
   3   9   0 115.483 4.07429   3
   3   9   0 114.854 4.39809   4
   3   9   0 117.486 3.70265   5
  -4  -9   0 92.5957 3.61622   4
  -4  -9   0 96.8117 3.72502   3
  -4  -9   0 92.9304 3.68793   5
  -4  -9   0 88.6254 3.43185   3
   4   9   0 92.7138 3.65815   3
   4   9   0 97.9627 3.44140   5
   4   9   0 99.1257 4.45218   3
   4   9   0 92.5416 4.15309   4
  -5  -9   0 0.48874 0.50637   3
  -5  -9   0 1.55529 0.59479   4
  -5  -9   0 0.43339 0.49451   5
  -5  -9   0 -0.1896 0.40818   3
   5   9   0 0.72830 0.47161   5
   5   9   0 -0.0164 0.63836   3
   5   9   0 -0.0841 0.43913   3
   5   9   0 0.52756 0.43511   4
  -6  -9   0 6.46053 1.23629   3
  -6  -9   0 5.18138 1.07840   5
  -6  -9   0 8.60685 1.23868   4
   6   9   0 6.86500 1.61165   3
   6   9   0 5.44053 1.21212   3
   6   9   0 6.54916 1.13414   5
   6   9   0 4.92352 1.21877   4
  -7  -9   0 110.036 4.86915   3
  -7  -9   0 105.119 4.44416   5
  -7  -9   0 108.386 4.40384   4
  -7  -9   0 99.3873 4.33555   3
   7   9   0 104.346 4.39445   3
   7   9   0 98.4648 4.85793   4
   7   9   0 107.885 4.08181   5
   7   9   0 97.0577 5.24951   3
  -8  -9   0 26.0410 2.97464   5
  -8  -9   0 30.9899 2.45476   3
  -8  -9   0 33.7398 2.57200   4
   8   9   0 30.2285 2.20376   5
   8   9   0 30.9677 2.45754   3
   8   9   0 28.5803 2.71279   4
  -9  -9   0 7.65107 1.60441   4
   9   9   0 4.39801 1.07749   5
   9   9   0 6.34225 1.41886   3
 -10  -9   0 2.23919 1.35128   3
 -10  -9   0 3.50461 1.22263   4
  10   9   0 1.59531 0.85889   5
  10   9   0 1.29612 0.88279   3
 -11  -9   0 8.27627 1.92289   3
 -11  -9   0 8.32999 1.82391   4
  11   9   0 6.91289 1.42720   5
  11   9   0 8.00507 1.63523   3
 -12  -9   0 8.90317 2.20893   4
 -12  -9   0 15.9196 2.92680   3
  12   9   0 11.1432 1.95099   3
  12   9   0 15.8192 2.29688   5
  -6  10   0 61.8951 4.50887   3
  -5  10   0 3.06029 1.07378   3
  -4  10   0 184.414 7.29101   3
  -3  10   0 -0.8935 0.58325   3
  -3  10   0 0.87873 0.68057   3
   2 -10   0 7.75002 1.34090   6
   2 -10   0 8.30963 0.81052   5
  -2  10   0 12.0686 1.91106   3
  -2  10   0 8.61837 1.38757   3
  -2  10   0 6.30775 1.42198   4
   1 -10   0 151.637 5.41234   6
   1 -10   0 156.907 4.30179   5
  -1  10   0 156.427 5.89977   4
  -1  10   0 154.880 5.65499   3
  -1  10   0 151.021 5.32897   3
   0 -10   0 161.672 4.72192   5
   0 -10   0 175.940 4.33468   3
   0 -10   0 171.135 8.39771   6
   0 -10   0 172.154 4.18771   3
   0  10   0 171.974 4.58510   5
   0  10   0 172.793 5.60385   3
   0  10   0 170.146 5.75973   3
   0  10   0 164.968 5.85233   4
  -1 -10   0 90.6028 3.15628   3
  -1 -10   0 96.0370 3.03179   3
  -1 -10   0 92.2975 3.41091   5
   1  10   0 94.2423 3.22198   5
   1  10   0 89.5752 3.82215   3
   1  10   0 88.9653 3.86635   3
   1  10   0 86.5314 3.93467   4
  -2 -10   0 142.246 5.19298   6
  -2 -10   0 137.854 4.42232   3
  -2 -10   0 143.118 4.16278   3
  -2 -10   0 143.040 4.61246   5
   2  10   0 135.589 5.05897   3
   2  10   0 143.374 5.15270   4
   2  10   0 145.221 4.29120   5
   2  10   0 144.288 4.88626   3
  -3 -10   0 30.5689 1.85900   3
  -3 -10   0 28.2975 1.92089   3
  -3 -10   0 27.7734 1.93362   5
   3  10   0 29.3825 2.05721   3
   3  10   0 30.5831 2.33176   4
   3  10   0 29.9820 1.87247   5
  -4 -10   0 5.16656 1.02047   5
  -4 -10   0 6.51866 1.17049   3
  -4 -10   0 5.04082 0.98125   3
  -4 -10   0 4.78329 1.02662   4
   4  10   0 4.98405 1.26214   3
   4  10   0 5.33427 0.99927   5
   4  10   0 6.47844 1.26676   3
   4  10   0 6.50889 1.41322   4
  -5 -10   0 7.41288 1.26765   5
  -5 -10   0 9.18398 1.25176   3
  -5 -10   0 8.67061 1.34127   3
  -5 -10   0 11.7757 1.36749   4
   5  10   0 7.57480 1.18377   5
   5  10   0 9.29081 1.78233   3
   5  10   0 10.0992 1.73204   4
   5  10   0 8.44952 1.34707   3
  -6 -10   0 17.5179 1.76393   5
  -6 -10   0 19.1362 1.90002   3
  -6 -10   0 13.4350 1.51909   3
  -6 -10   0 16.2804 1.56263   4
   6  10   0 13.5004 1.90499   4
   6  10   0 14.7136 1.55868   5
   6  10   0 16.0143 1.71046   3
   6  10   0 19.1781 2.86725   3
  -7 -10   0 3.02097 0.96553   4
  -7 -10   0 3.43053 1.01879   3
  -7 -10   0 2.78591 0.96562   3
  -7 -10   0 2.80556 0.94225   5
   7  10   0 2.46165 0.85265   3
   7  10   0 2.95653 0.91066   5
   7  10   0 1.60087 0.90239   4
   7  10   0 2.44912 1.21408   3
  -8 -10   0 5.58371 1.19065   4
  -8 -10   0 5.62448 1.70329   3
  -8 -10   0 5.63304 1.50384   3
   8  10   0 2.55037 1.20791   4
   8  10   0 3.91663 1.03672   5
  -9 -10   0 9.70842 1.97965   3
  -9 -10   0 10.3296 1.82673   4
   9  10   0 8.99862 1.57275   5
   9  10   0 15.3214 2.12048   4
   9  10   0 12.9010 1.73684   3
 -10 -10   0 42.3525 3.34384   4
  10  10   0 43.8203 3.02036   5
  10  10   0 45.5182 3.27631   3
 -11 -10   0 3.14989 1.50872   4
  11  10   0 1.08656 1.01756   5
 -12 -10   0 23.4710 2.90074   4
  12  10   0 20.4885 2.41555   5
  -5  11   0 1.19481 1.18224   3
  -4  11   0 3.33590 1.21210   3
  -3  11   0 9.83909 1.83153   3
   2 -11   0 0.25902 0.40462   5
   2 -11   0 -0.4086 0.50481   6
  -2  11   0 0.73082 0.68482   3
  -2  11   0 1.27298 0.81663   3
   1 -11   0 93.0632 4.25406   6
   1 -11   0 90.5987 3.17897   5
  -1  11   0 96.2883 4.57190   3
  -1  11   0 84.5232 4.94730   4
  -1  11   0 91.6164 4.14709   3
   0 -11   0 190.030 4.38497   3
   0 -11   0 178.039 4.27061   3
   0 -11   0 184.615 5.26094   5
   0 -11   0 178.965 6.20769   6
   0  11   0 164.910 6.18286   4
   0  11   0 183.161 6.12786   3
   0  11   0 190.330 5.12468   5
   0  11   0 194.837 6.53502   3
  -1 -11   0 19.6636 1.37528   3
  -1 -11   0 20.7980 1.62778   5
  -1 -11   0 16.9048 1.25337   3
   1  11   0 17.3960 1.77085   3
   1  11   0 17.7260 1.95476   4
   1  11   0 22.6286 2.03681   3
   1  11   0 21.3589 1.56852   5
  -2 -11   0 10.7561 1.42612   6
  -2 -11   0 11.5746 1.19879   3
  -2 -11   0 11.1880 1.11721   3
  -2 -11   0 10.0263 1.23289   5
   2  11   0 9.88802 1.23201   5
   2  11   0 11.7945 1.48586   3
   2  11   0 9.72879 1.73845   4
   2  11   0 11.8805 1.63616   3
  -3 -11   0 2.39318 0.76796   5
  -3 -11   0 4.49457 0.89286   3
  -3 -11   0 3.65776 0.85165   3
   3  11   0 4.82927 1.18672   4
   3  11   0 3.52601 0.82572   5
   3  11   0 3.82948 0.96773   3
  -4 -11   0 63.2089 2.94441   3
  -4 -11   0 63.5433 3.25287   5
  -4 -11   0 68.7525 3.25536   3
   4  11   0 64.4763 3.70850   4
   4  11   0 67.4706 3.38649   3
   4  11   0 70.5282 3.11592   5
   4  11   0 66.4954 3.92655   3
  -5 -11   0 43.9368 2.70738   4
  -5 -11   0 44.7917 2.70265   3
  -5 -11   0 44.1452 2.58970   3
  -5 -11   0 39.1369 2.61701   5
   5  11   0 41.8308 3.22729   3
   5  11   0 43.5808 3.10953   4
   5  11   0 39.2887 2.62807   3
   5  11   0 41.0641 2.46839   5
  -6 -11   0 17.8845 1.96705   5
  -6 -11   0 19.4303 1.78301   4
  -6 -11   0 19.7429 1.92879   3
  -6 -11   0 20.7792 1.82526   3
   6  11   0 22.7241 2.35201   4
   6  11   0 19.1062 1.80793   5
   6  11   0 21.1146 1.99628   3
   6  11   0 18.4762 2.83340   3
  -7 -11   0 92.2175 4.04844   4
  -7 -11   0 89.4916 4.18317   3
  -7 -11   0 98.8097 4.56482   3
   7  11   0 88.5406 4.87706   4
   7  11   0 95.2556 4.39826   3
   7  11   0 98.8205 4.16989   5
  -8 -11   0 153.213 6.22046   3
  -8 -11   0 155.316 5.61949   4
   8  11   0 152.837 5.53919   5
   8  11   0 136.510 6.35394   4
   8  11   0 144.228 5.78508   3
  -9 -11   0 0.22518 0.73035   4
  -9 -11   0 1.64561 0.88441   3
   9  11   0 -1.0982 0.78227   3
   9  11   0 1.40662 1.02702   4
   9  11   0 1.52531 0.76986   5
 -10 -11   0 1.63174 1.03951   3
 -10 -11   0 2.69407 1.07692   4
  10  11   0 4.05337 1.23497   5
  10  11   0 1.82283 1.02380   3
 -11 -11   0 11.0173 2.01479   4
 -11 -11   0 13.2124 2.28057   3
  11  11   0 13.2059 2.31236   5
  11  11   0 17.4959 2.17417   3
  -4  12   0 76.8913 4.88951   3
  -3  12   0 1.03115 1.02462   3
  -2  12   0 6.66975 1.58061   3
   1 -12   0 27.6927 2.39504   6
   1 -12   0 30.8271 1.82745   5
  -1  12   0 29.6203 2.64801   3
   0 -12   0 11.9606 1.28857   5
   0 -12   0 8.55239 1.49984   6
   0  12   0 9.47012 1.76689   3
   0  12   0 10.9821 1.75402   3
  -1 -12   0 1.35309 0.47906   3
  -1 -12   0 2.92434 0.75286   5
   1  12   0 2.70535 0.71492   5
   1  12   0 0.07715 0.76727   3
   1  12   0 2.33769 0.92413   3
   1  12   0 0.79795 0.80407   4
  -2 -12   0 140.080 4.15172   3
  -2 -12   0 138.879 4.94526   5
  -2 -12   0 145.642 4.44254   3
   2  12   0 137.880 5.62824   4
   2  12   0 136.674 4.56444   5
   2  12   0 139.925 5.43306   3
   2  12   0 138.049 5.58208   3
  -3 -12   0 48.6164 3.21266   6
  -3 -12   0 47.9143 2.40459   3
  -3 -12   0 50.1564 2.66622   3
  -3 -12   0 46.3301 2.77029   5
   3  12   0 48.2316 2.64948   5
   3  12   0 52.2088 3.11602   3
   3  12   0 46.6482 3.28107   4
  -4 -12   0 17.7471 1.73509   3
  -4 -12   0 18.4830 1.81923   5
  -4 -12   0 14.3542 1.51694   3
   4  12   0 17.8768 2.18700   3
   4  12   0 17.7523 2.13471   4
   4  12   0 17.5924 1.86598   3
   4  12   0 15.9966 1.67489   5
  -5 -12   0 1.02285 0.66223   3
   5  12   0 1.84405 0.75444   3
   5  12   0 2.12545 0.79236   5
   5  12   0 1.70135 0.85565   4
  -6 -12   0 2.26812 0.83077   3
  -6 -12   0 5.07826 1.20554   3
  -6 -12   0 5.42070 1.12611   4
   6  12   0 3.13502 1.00171   3
   6  12   0 3.00701 1.01952   5
   6  12   0 2.81854 1.15598   4
  -7 -12   0 5.26808 1.13455   4
  -7 -12   0 7.39020 1.42444   3
  -7 -12   0 5.21776 1.20629   3
   7  12   0 5.84112 1.36757   4
   7  12   0 5.82054 1.35864   3
   7  12   0 4.61953 1.21018   5
  -8 -12   0 3.00144 1.09521   3
  -8 -12   0 4.86798 1.12214   4
   8  12   0 5.62539 1.41399   3
   8  12   0 3.46881 1.42799   4
   8  12   0 4.31131 1.16100   5
  -9 -12   0 1.59337 0.95207   3
   9  12   0 -1.5601 1.06670   4
   9  12   0 0.49086 0.86974   5
   9  12   0 1.62369 0.86046   3
 -10 -12   0 12.2548 2.14561   3
 -10 -12   0 7.81535 1.51389   4
  10  12   0 11.4912 2.01920   5
  10  12   0 10.5766 1.91450   3
 -11 -12   0 0.13852 1.03665   3
 -11 -12   0 -0.8613 0.98751   4
  11  12   0 1.17710 0.95777   5
  11  12   0 0.38684 0.77358   3
  -3  13   0 4.63892 1.63754   3
  -2  13   0 3.70099 1.57322   3
   1 -13   0 38.0758 2.97634   6
   1 -13   0 40.8014 2.21047   5
  -1  13   0 47.6186 3.54744   3
   0 -13   0 6.41062 1.35586   6
   0 -13   0 7.67125 1.18950   5
   0  13   0 4.64343 1.36327   3
  -1 -13   0 2.59919 0.61899   5
  -1 -13   0 1.53468 0.86287   6
   1  13   0 0.67835 0.51298   5
   1  13   0 1.35203 0.81474   3
  -2 -13   0 55.2866 4.84532   6
  -2 -13   0 60.5446 3.21135   5
  -2 -13   0 63.3674 2.51323   3
  -2 -13   0 60.0422 2.54991   3
   2  13   0 60.7797 2.99639   5
   2  13   0 57.2550 3.57318   3
   2  13   0 60.4623 3.80347   4
  -3 -13   0 19.9204 1.66375   3
  -3 -13   0 19.6508 2.16050   6
  -3 -13   0 19.7701 1.57969   3
  -3 -13   0 17.6122 1.84893   5
   3  13   0 19.0557 2.10965   3
   3  13   0 21.5699 2.23778   4
   3  13   0 21.3044 1.82607   5
  -4 -13   0 -0.4925 0.54168   3
  -4 -13   0 0.60931 0.55815   3
   4  13   0 0.61046 0.55224   5
   4  13   0 0.59849 0.62977   3
   4  13   0 -0.1073 0.87333   4
  -5 -13   0 7.49758 1.35262   3
  -5 -13   0 4.77127 1.00316   3
   5  13   0 7.74483 1.37860   5
   5  13   0 6.88663 1.69282   4
   5  13   0 7.07884 1.48998   3
  -6 -13   0 22.0411 2.06464   3
  -6 -13   0 17.7342 1.88523   3
   6  13   0 23.0807 2.15506   5
   6  13   0 17.4628 2.72404   4
   6  13   0 22.7887 2.23718   3
  -7 -13   0 12.2510 1.82159   4
  -7 -13   0 13.3242 1.71049   3
   7  13   0 10.2818 1.92963   4
   7  13   0 15.3871 1.87426   5
   7  13   0 14.2409 1.93889   3
  -8 -13   0 6.67149 1.46959   3
  -8 -13   0 6.97569 1.44335   4
   8  13   0 8.83549 1.75277   3
   8  13   0 9.58949 1.69743   5
   8  13   0 3.74103 1.60939   4
  -9 -13   0 1.58732 0.89642   4
  -9 -13   0 1.26617 1.06487   3
   9  13   0 2.11458 1.03619   5
   9  13   0 1.53722 1.17501   3
 -10 -13   0 2.85221 1.04267   4
 -10 -13   0 1.65129 1.11657   3
  10  13   0 1.61677 1.05052   5
  10  13   0 2.17027 1.31229   3
  -2  14   0 13.4283 2.54606   3
   1 -14   0 10.5819 1.37321   5
  -1  14   0 11.1134 2.20966   3
   0 -14   0 0.33821 0.89238   6
   0 -14   0 1.44212 0.94196   5
   0  14   0 2.09230 1.24493   3
  -1 -14   0 -0.2434 0.99278   6
  -1 -14   0 -0.1063 0.84198   5
   1  14   0 2.13549 1.13037   3
  -2 -14   0 14.0460 1.89964   5
  -2 -14   0 17.0176 1.26139   3
  -2 -14   0 16.5524 1.19293   3
   2  14   0 18.3566 2.19903   3
   2  14   0 18.1849 1.73821   5
  -3 -14   0 -0.7711 0.45164   3
  -3 -14   0 -0.1486 0.67402   6
  -3 -14   0 -0.2609 0.58945   3
   3  14   0 0.15011 0.54608   5
  -4 -14   0 12.5937 2.06849   6
  -4 -14   0 10.6972 1.44914   3
  -4 -14   0 11.9894 1.42838   3
   4  14   0 13.4255 1.64911   5
   4  14   0 16.4125 1.99458   3
  -5 -14   0 47.2668 2.98479   3
  -5 -14   0 50.4490 2.82494   3
   5  14   0 51.1990 3.10542   5
   5  14   0 47.6683 3.36380   3
   5  14   0 46.2099 3.84071   4
  -6 -14   0 0.44488 0.48917   3
  -6 -14   0 -0.1647 0.74658   3
   6  14   0 0.29303 0.97299   4
   6  14   0 0.24002 0.67070   5
   6  14   0 0.93340 0.79737   3
  -7 -14   0 1.58449 0.87258   3
   7  14   0 1.10018 0.77516   3
   7  14   0 0.98402 1.37140   4
   7  14   0 2.03191 0.82652   5
  -8 -14   0 4.98623 1.27011   4
  -8 -14   0 5.15743 1.31648   3
   8  14   0 3.11210 1.15121   3
   8  14   0 2.41469 1.05639   5
  -9 -14   0 7.14329 1.46321   4
  -9 -14   0 3.63908 1.35998   3
   9  14   0 4.28042 1.37217   5
   9  14   0 6.21757 1.80254   3
 -10 -14   0 16.7024 2.55458   3
 -10 -14   0 13.1702 2.07020   4
  10  14   0 11.0958 2.25925   5
  10  14   0 14.3763 2.52283   3
   0  15   0 0.77782 1.27032   3
  -1 -15   0 1.05851 1.24550   5
  -1 -15   0 -0.1037 1.33075   6
  -2 -15   0 0.65161 1.14604   6
   2  15   0 -0.0879 0.86489   3
  -3 -15   0 3.67941 0.80900   3
   3  15   0 1.84967 1.05548   3
   3  15   0 0.78752 0.86107   5
  -4 -15   0 12.4128 1.52439   3
   4  15   0 11.4351 1.79567   5
   4  15   0 9.81128 1.73891   3
  -5 -15   0 27.0891 2.29130   3
  -5 -15   0 25.4341 2.21411   3
   5  15   0 27.7059 2.43060   5
   5  15   0 31.0120 2.85479   3
  -6 -15   0 1.57587 0.90704   3
  -6 -15   0 1.45816 1.15444   3
   6  15   0 -0.7530 0.75664   3
  -7 -15   0 31.0996 2.81566   3
   7  15   0 27.4280 2.64707   5
  -8 -15   0 -0.6006 0.89173   3
   8  15   0 0.71563 0.78586   3
   8  15   0 0.21504 0.81962   5
   3  16   0 10.9137 2.06684   3
   3  16   0 9.58823 1.63243   5
  -4 -16   0 26.0659 1.86686   3
   4  16   0 29.1608 2.52532   5
   4  16   0 26.1439 2.85650   3
  -5 -16   0 2.01219 0.93491   3
  -5 -16   0 1.20781 1.31192   6
   5  16   0 -0.6384 0.97627   5
  -6 -16   0 30.5264 2.60572   3
   6  16   0 23.6763 2.63185   5
   6  16   0 31.8533 3.12178   3
  -7 -16   0 125.783 5.47293   3
   7  16   0 125.224 6.24066   3
   7  16   0 119.866 5.61673   5
   6  16  -1 -0.0086 0.83704   5
   6  16  -1 -0.2607 0.87474   3
  -6 -16   1 -1.5295 0.92975   3
   5  16  -1 3.72598 1.49862   3
   5  16  -1 3.07097 1.14911   5
  -5 -16   1 4.28288 1.21884   3
   4  16  -1 0.74303 0.82118   5
   4  16  -1 1.22206 1.18205   3
  -4 -16   1 0.77574 1.38094   6
  -4 -16   1 0.94644 0.84455   3
   3  16  -1 10.8444 2.19943   3
  -3 -16   1 10.4299 1.27781   3
   8  15  -1 0.81843 0.70887   5
   8  15  -1 0.92171 1.05959   3
  -8 -15   1 -1.2759 0.81232   3
   7  15  -1 13.0652 2.27884   3
   7  15  -1 16.7285 2.24092   5
  -7 -15   1 16.3138 2.19926   3
   6  15  -1 63.2123 3.94875   5
   6  15  -1 70.1924 4.32867   3
  -6 -15   1 63.2436 3.77731   3
   5  15  -1 2.52833 0.98144   5
   5  15  -1 3.72348 1.28248   3
  -5 -15   1 2.96723 1.01975   3
  -5 -15   1 2.42973 1.19603   6
  -5 -15   1 2.84538 1.25620   3
   4  15  -1 21.6297 2.29291   5
   4  15  -1 26.9533 2.81049   3
  -4 -15   1 22.2006 2.03165   3
  -4 -15   1 24.2048 2.14607   3
   3  15  -1 24.9107 2.67370   3
   3  15  -1 22.8987 2.21066   5
  -3 -15   1 23.1402 1.88385   3
  -3 -15   1 27.4191 1.96463   3
   2  15  -1 23.1508 2.70730   3
  -2 -15   1 23.6575 1.67781   3
  -2 -15   1 27.1844 1.64905   3
   1  15  -1 15.1359 2.55067   3
  -1 -15   1 19.2895 2.55213   5
   0  15  -1 1.84281 1.24739   3
   9  14  -1 28.1750 2.88449   3
   9  14  -1 30.2433 2.85303   5
  -9 -14   1 27.7411 2.81494   3
  -9 -14   1 25.9900 2.66181   4
   8  14  -1 0.22405 0.77601   5
  -8 -14   1 0.82569 0.93563   3
  -8 -14   1 0.58101 0.76038   4
   7  14  -1 42.5705 3.37133   3
   7  14  -1 46.5855 3.18384   5
  -7 -14   1 46.8716 3.24164   4
  -7 -14   1 49.2884 3.31870   3
   6  14  -1 16.7105 1.90209   5
   6  14  -1 17.5388 2.12299   3
  -6 -14   1 17.2536 2.05784   3
   5  14  -1 -0.2090 0.64320   5
  -5 -14   1 0.18219 0.66319   3
   4  14  -1 36.8582 3.05380   3
   4  14  -1 34.2859 2.58420   5
  -4 -14   1 35.5796 2.54356   3
  -4 -14   1 37.8499 2.44946   3
  -4 -14   1 39.2357 3.24033   6
   3  14  -1 23.9711 2.12079   5
   3  14  -1 25.2256 2.53246   3
  -3 -14   1 23.2098 1.90174   3
  -3 -14   1 27.0172 2.77663   6
  -3 -14   1 20.4615 1.86253   3
   2  14  -1 0.13585 0.59038   3
  -2 -14   1 1.41152 0.67095   3
  -2 -14   1 -0.3388 0.70690   5
  -2 -14   1 -0.4622 0.48236   3
  -2 -14   1 -1.3563 0.72006   6
   1  14  -1 -1.9014 0.77301   3
  -1 -14   1 -0.3326 0.73470   5
  -1 -14   1 0.32787 0.53182   3
   0  14  -1 25.5835 2.76578   3
   0 -14   1 24.1479 2.12714   5
  -1  14  -1 -0.3118 0.92674   3
   1 -14   1 2.69357 0.95286   5
   1 -14   1 -0.5411 1.21276   6
  -2  14  -1 -1.9320 1.12189   3
  10  13  -1 -0.3352 0.93568   5
  10  13  -1 0.20363 0.99935   3
 -10 -13   1 0.12384 0.79534   4
 -10 -13   1 1.86484 1.02584   3
   9  13  -1 34.0772 2.92938   5
   9  13  -1 30.5788 2.98102   3
  -9 -13   1 32.9282 3.05885   3
  -9 -13   1 29.8264 2.65818   4
   8  13  -1 1.93759 1.12394   5
   8  13  -1 4.81786 1.40801   3
  -8 -13   1 3.92353 1.05229   4
  -8 -13   1 3.76441 1.25572   3
   7  13  -1 2.44688 0.93260   3
   7  13  -1 2.49693 1.20255   4
   7  13  -1 3.45222 1.08513   5
  -7 -13   1 2.27547 0.88967   4
  -7 -13   1 2.94650 1.06018   3
   6  13  -1 6.01797 1.37129   5
   6  13  -1 5.43819 1.41504   3
   6  13  -1 7.17238 1.72275   4
  -6 -13   1 5.53056 1.26407   3
  -6 -13   1 5.03190 1.15681   4
  -6 -13   1 6.54535 1.32714   3
   5  13  -1 2.98693 1.49659   4
   5  13  -1 3.24589 1.08438   3
   5  13  -1 3.47444 0.97348   5
  -5 -13   1 5.65874 1.23257   3
  -5 -13   1 3.85044 1.00728   3
   4  13  -1 129.521 6.20887   4
   4  13  -1 141.743 5.78525   3
   4  13  -1 149.566 5.28378   5
  -4 -13   1 132.678 4.78885   3
  -4 -13   1 141.295 5.29900   3
   3  13  -1 14.9485 1.67518   5
   3  13  -1 14.1593 2.40136   4
   3  13  -1 16.0812 1.98143   3
  -3 -13   1 16.2403 1.67170   3
  -3 -13   1 16.7627 1.69059   5
  -3 -13   1 15.4834 2.22346   6
  -3 -13   1 13.7266 1.46181   3
   2  13  -1 18.8433 1.78680   5
   2  13  -1 20.0253 2.23616   3
  -2 -13   1 14.5317 1.37714   3
  -2 -13   1 13.0512 1.56123   5
  -2 -13   1 14.9659 1.53281   3
  -2 -13   1 15.2289 2.08084   6
   1  13  -1 1.32779 0.80625   3
  -1 -13   1 0.25892 0.68229   6
  -1 -13   1 0.72645 0.48833   3
  -1 -13   1 -0.4673 0.61690   5
  -1 -13   1 0.38858 0.46475   3
   0  13  -1 50.3649 3.62259   3
   0 -13   1 47.8284 2.59646   5
   0 -13   1 45.0447 3.32162   6
  -1  13  -1 1.62157 1.06525   3
   1 -13   1 -0.1863 0.60319   5
   1 -13   1 0.43244 1.10249   6
  -2  13  -1 0.93518 1.11092   3
  -3  13  -1 31.1282 3.30360   3
  11  12  -1 13.4488 2.30309   5
  11  12  -1 16.1413 2.67385   3
 -11 -12   1 17.7503 2.40240   4
 -11 -12   1 16.1276 3.00123   3
  10  12  -1 0.65286 0.65290   5
  10  12  -1 2.77764 1.19941   3
 -10 -12   1 1.79996 1.01416   4
 -10 -12   1 2.40528 1.09065   3
   9  12  -1 49.3867 3.28488   5
   9  12  -1 44.6339 3.48584   3
  -9 -12   1 47.7393 3.54786   3
  -9 -12   1 47.0554 3.21523   4
   8  12  -1 53.8450 3.32813   5
   8  12  -1 47.4989 3.38520   3
   8  12  -1 48.7998 3.98654   4
  -8 -12   1 47.6508 3.09163   4
  -8 -12   1 52.0443 3.53743   3
   7  12  -1 -0.2438 0.53050   5
   7  12  -1 1.33397 0.69282   3
   7  12  -1 -0.0211 0.96920   4
  -7 -12   1 -0.1721 0.44260   4
  -7 -12   1 1.18081 0.65021   3
   6  12  -1 7.36978 1.37832   3
   6  12  -1 9.30117 1.49405   5
   6  12  -1 8.39615 1.75734   4
  -6 -12   1 11.9257 1.81792   3
  -6 -12   1 8.44715 1.45984   4
  -6 -12   1 9.23173 1.48276   3
   5  12  -1 0.31630 0.51251   3
   5  12  -1 3.38674 1.22304   4
   5  12  -1 1.28670 0.72435   5
  -5 -12   1 1.53668 0.73717   3
  -5 -12   1 1.30752 0.68019   3
  -5 -12   1 2.51157 0.82739   4
   4  12  -1 42.9822 2.62941   5
   4  12  -1 42.5998 3.31349   4
   4  12  -1 46.1859 2.98821   3
  -4 -12   1 43.9566 2.78192   5
  -4 -12   1 41.0506 2.46591   3
  -4 -12   1 48.4576 2.90089   3
   3  12  -1 0.51285 0.67349   3
   3  12  -1 0.78480 0.79992   4
   3  12  -1 -0.0528 0.47329   5
  -3 -12   1 1.17615 0.75666   6
  -3 -12   1 0.67768 0.54666   3
  -3 -12   1 0.85922 0.48458   5
   2  12  -1 61.6406 3.73211   3
   2  12  -1 66.4259 3.07700   5
   2  12  -1 65.4852 3.69952   3
   2  12  -1 62.7844 3.76651   4
  -2 -12   1 65.9776 3.83841   6
  -2 -12   1 64.6627 3.20441   5
  -2 -12   1 64.7526 3.03101   3
  -2 -12   1 66.0321 2.83997   3
   1  12  -1 3.19566 0.78548   5
   1  12  -1 1.59664 0.85421   3
   1  12  -1 2.68210 1.23930   4
   1  12  -1 3.01035 1.01743   3
  -1 -12   1 1.90603 0.63102   3
  -1 -12   1 2.36012 0.72518   5
  -1 -12   1 2.36703 0.64451   3
  -1 -12   1 0.72968 0.58273   6
   0  12  -1 16.1065 1.97193   3
   0 -12   1 18.7297 1.28478   3
   0 -12   1 18.1660 1.23476   3
   0 -12   1 17.6323 1.51480   5
  -1  12  -1 83.8452 4.60514   3
   1 -12   1 81.6028 3.12502   5
   1 -12   1 82.8249 4.29031   6
  -2  12  -1 1.60507 1.09040   3
   2 -12   1 0.46770 0.49117   5
   2 -12   1 2.00699 0.94267   6
  -3  12  -1 -1.0813 0.94971   3
  -4  12  -1 9.63207 2.16564   3
  11  11  -1 0.67473 1.06598   5
  11  11  -1 1.66192 1.07086   3
 -11 -11   1 1.13181 1.20439   4
 -11 -11   1 3.23141 1.31334   3
  10  11  -1 0.44996 0.82912   3
  10  11  -1 1.80665 0.92044   5
 -10 -11   1 1.63931 1.07662   3
 -10 -11   1 1.70625 0.90381   4
   9  11  -1 1.75234 0.84343   5
   9  11  -1 0.39388 1.29541   4
   9  11  -1 3.66032 1.24532   3
  -9 -11   1 3.24226 1.14874   4
  -9 -11   1 0.68733 0.92829   3
   8  11  -1 61.4437 3.50049   5
   8  11  -1 58.1801 4.23466   4
   8  11  -1 68.8283 3.87260   3
  -8 -11   1 67.5494 4.03396   3
  -8 -11   1 61.1162 3.54310   4
   7  11  -1 113.358 4.59902   5
   7  11  -1 109.151 5.60788   4
  -7 -11   1 118.702 4.74735   4
  -7 -11   1 108.699 4.96008   3
  -7 -11   1 104.088 4.68427   3
   6  11  -1 1.68665 0.90905   4
   6  11  -1 1.04761 0.69093   5
   6  11  -1 1.68558 0.86620   3
  -6 -11   1 0.80078 0.63128   4
  -6 -11   1 1.48800 0.79198   3
  -6 -11   1 3.46577 0.98740   3
   5  11  -1 103.521 5.06292   4
   5  11  -1 97.7106 5.16152   3
   5  11  -1 99.1069 4.36691   3
   5  11  -1 98.9866 3.99530   5
  -5 -11   1 102.763 4.31973   3
  -5 -11   1 97.8034 4.25548   5
  -5 -11   1 95.9274 4.00977   3
  -5 -11   1 102.968 4.34946   4
   4  11  -1 1.25669 0.66937   5
   4  11  -1 4.99797 1.18165   4
   4  11  -1 2.82956 0.88505   3
  -4 -11   1 1.76056 0.75575   3
  -4 -11   1 3.86798 0.89926   5
  -4 -11   1 2.39546 0.83139   3
   3  11  -1 121.478 4.30261   5
   3  11  -1 125.587 4.88217   3
   3  11  -1 116.829 5.12143   4
  -3 -11   1 126.744 4.58725   5
  -3 -11   1 133.273 4.74372   3
  -3 -11   1 125.669 4.29866   3
   2  11  -1 54.3881 3.31272   4
   2  11  -1 55.7209 3.34001   3
   2  11  -1 54.8325 3.11809   3
   2  11  -1 56.9950 2.72766   5
  -2 -11   1 53.8948 2.77330   3
  -2 -11   1 52.0302 2.73192   5
  -2 -11   1 55.4179 3.30786   6
  -2 -11   1 55.2759 2.54450   3
   1  11  -1 3.19332 0.74117   5
   1  11  -1 2.11661 0.77790   3
   1  11  -1 2.33176 0.92990   4
   1  11  -1 3.13738 0.88959   3
  -1 -11   1 2.87198 0.89953   6
  -1 -11   1 2.33126 0.71207   3
  -1 -11   1 3.71174 0.74601   3
   0  11  -1 18.5727 2.01351   3
   0  11  -1 14.3742 1.85612   3
   0  11  -1 18.9723 2.14265   4
   0 -11   1 17.5340 1.44236   5
   0 -11   1 17.9697 1.27123   3
   0 -11   1 17.9465 1.36464   3
  -1  11  -1 6.77220 1.37972   3
  -1  11  -1 7.34462 1.58032   3
   1 -11   1 6.65357 0.96272   5
   1 -11   1 7.14227 0.81453   3
   1 -11   1 8.42889 0.89489   3
  -2  11  -1 1.25144 0.76533   3
   2 -11   1 0.05589 0.33608   5
   2 -11   1 -0.1277 0.58171   6
  -3  11  -1 3.55002 1.14325   3
  -4  11  -1 -0.0700 0.83288   3
  -5  11  -1 0.43396 1.20267   3
  12  10  -1 0.87919 0.98149   5
  12  10  -1 0.66744 1.04101   3
 -12 -10   1 0.87726 1.25957   4
  11  10  -1 6.28018 1.49347   5
  11  10  -1 9.83181 1.89533   3
 -11 -10   1 8.71671 2.05168   4
  10  10  -1 8.15038 1.72878   3
  10  10  -1 8.16333 1.55028   5
 -10 -10   1 10.5195 2.17073   3
 -10 -10   1 8.98224 1.91714   4
   9  10  -1 1.61538 0.82838   5
   9  10  -1 1.73027 1.16475   4
   9  10  -1 0.06044 0.72875   3
  -9 -10   1 1.18308 0.76098   4
  -9 -10   1 0.82250 0.72510   3
   8  10  -1 15.6198 1.81329   3
   8  10  -1 13.3681 2.35464   4
   8  10  -1 17.1596 1.82844   5
  -8 -10   1 14.0790 1.94353   3
  -8 -10   1 12.9171 1.78872   4
   7  10  -1 4.32427 1.06041   5
   7  10  -1 3.63411 1.18723   4
  -7 -10   1 3.51054 1.65637   5
  -7 -10   1 3.24449 0.98736   4
  -7 -10   1 2.48346 1.01514   3
  -7 -10   1 3.71798 0.90874   3
   6  10  -1 32.7980 3.01622   3
   6  10  -1 35.9447 2.52823   3
   6  10  -1 36.2937 2.35645   5
   6  10  -1 31.1134 2.82444   4
  -6 -10   1 30.0524 2.24893   5
  -6 -10   1 36.3070 2.47833   3
  -6 -10   1 33.6216 2.52027   3
  -6 -10   1 36.2702 2.42037   4
   5  10  -1 18.7727 2.14264   4
   5  10  -1 21.7252 1.76938   5
   5  10  -1 20.6653 1.87268   3
   5  10  -1 19.1346 2.22958   3
  -5 -10   1 17.7603 1.76021   3
  -5 -10   1 18.0040 1.68796   3
  -5 -10   1 17.3588 1.64944   5
  -5 -10   1 18.0735 1.71033   4
   4  10  -1 288.433 8.81316   4
   4  10  -1 305.602 7.50613   5
   4  10  -1 287.744 8.93323   3
   4  10  -1 306.715 8.07093   3
  -4 -10   1 297.967 7.94877   3
  -4 -10   1 317.536 8.22691   4
  -4 -10   1 289.314 7.55884   3
  -4 -10   1 300.375 7.84901   5
   3  10  -1 35.4885 2.33227   3
   3  10  -1 35.6540 2.58229   4
   3  10  -1 38.2670 2.13404   5
  -3 -10   1 36.1142 2.17008   5
  -3 -10   1 32.7488 2.01017   3
  -3 -10   1 32.8888 2.15809   3
   2  10  -1 16.4319 1.85658   4
   2  10  -1 21.3895 1.84298   3
   2  10  -1 18.1633 1.91343   3
   2  10  -1 21.7534 1.60161   5
  -2 -10   1 22.2635 1.54238   3
  -2 -10   1 22.9528 2.06181   6
  -2 -10   1 21.5188 1.63358   5
  -2 -10   1 21.4911 1.71378   3
   1  10  -1 90.2115 3.24322   5
   1  10  -1 86.1772 3.85037   3
   1  10  -1 89.8541 3.93723   3
   1  10  -1 89.0183 4.01304   4
  -1 -10   1 85.0210 3.32254   3
  -1 -10   1 83.8322 3.01389   3
  -1 -10   1 87.6040 4.06336   6
  -1 -10   1 87.8129 3.29776   5
   0  10  -1 4.33027 1.12429   3
   0  10  -1 5.31377 1.18675   4
   0  10  -1 5.52466 1.19568   3
   0 -10   1 6.52267 0.98929   5
   0 -10   1 5.33327 0.89932   3
   0 -10   1 5.08100 0.78847   3
  -1  10  -1 68.0036 3.42431   3
  -1  10  -1 70.9336 3.75041   3
  -1  10  -1 58.6528 3.51550   4
   1 -10   1 67.4316 2.52351   3
   1 -10   1 63.0886 2.27525   3
   1 -10   1 65.9139 2.52914   5
  -2  10  -1 12.9374 1.82228   3
  -2  10  -1 14.5553 1.90252   3
  -2  10  -1 13.0282 2.42425   4
   2 -10   1 15.8149 1.06030   5
   2 -10   1 13.9038 1.02781   3
   2 -10   1 12.4818 0.93572   3
   2 -10   1 14.6629 1.77483   6
  -3  10  -1 -0.5492 0.74775   3
  -3  10  -1 0.40327 0.79200   3
  -4  10  -1 29.4627 2.78844   3
  -5  10  -1 3.34525 1.32614   3
  -6  10  -1 26.5260 3.23432   3
  12   9  -1 8.79142 1.68425   5
  12   9  -1 11.2984 2.04213   3
 -12  -9   1 12.2357 2.40324   4
 -12  -9   1 12.6904 2.60498   3
  11   9  -1 2.35678 1.11444   5
  11   9  -1 2.75268 1.08318   3
 -11  -9   1 2.27442 1.34733   4
 -11  -9   1 2.78918 1.33848   3
  10   9  -1 12.4266 1.85860   5
  10   9  -1 12.7785 2.07883   3
 -10  -9   1 13.7212 2.28086   4
 -10  -9   1 12.4362 2.32506   3
   9   9  -1 -0.6888 0.58810   3
   9   9  -1 -0.2134 0.73396   4
   9   9  -1 1.40171 0.76007   5
  -9  -9   1 -0.1542 0.77407   4
   8   9  -1 1.94790 0.79296   5
   8   9  -1 1.69768 1.00307   4
  -8  -9   1 2.79691 1.06060   4
  -8  -9   1 4.99630 1.44773   3
  -8  -9   1 1.80952 0.87531   3
   7   9  -1 1.19955 0.68670   3
   7   9  -1 4.25504 1.34719   3
   7   9  -1 1.24179 0.78085   5
   7   9  -1 -0.1907 0.63984   4
  -7  -9   1 1.58413 0.83690   4
  -7  -9   1 1.48283 0.89707   3
  -7  -9   1 1.58070 0.63317   5
  -7  -9   1 0.35591 0.52317   3
   6   9  -1 128.783 5.61350   4
   6   9  -1 125.502 5.77340   3
   6   9  -1 133.748 4.83980   3
   6   9  -1 127.582 4.42865   5
  -6  -9   1 134.782 5.17026   3
  -6  -9   1 125.202 4.72662   5
  -6  -9   1 128.573 4.79319   3
  -6  -9   1 129.853 4.79248   4
   5   9  -1 132.328 5.44047   4
   5   9  -1 131.437 5.59777   3
   5   9  -1 128.442 4.63464   3
   5   9  -1 126.888 4.26434   5
  -5  -9   1 129.536 4.61340   5
  -5  -9   1 132.260 4.58644   4
  -5  -9   1 131.203 4.81634   3
  -5  -9   1 129.179 4.57314   3
   4   9  -1 0.56899 0.43451   3
   4   9  -1 0.37472 0.50218   4
   4   9  -1 1.89822 0.62233   5
   4   9  -1 0.36602 0.57223   3
  -4  -9   1 -0.2127 0.39153   3
  -4  -9   1 1.05759 0.45090   5
  -4  -9   1 0.47947 0.39412   4
  -4  -9   1 0.80563 0.45619   3
   3   9  -1 32.1531 2.35263   4
   3   9  -1 31.1782 1.85479   5
   3   9  -1 33.2144 2.12295   3
  -3  -9   1 31.6655 2.04699   3
  -3  -9   1 32.2152 2.16711   4
  -3  -9   1 36.5833 2.01154   3
  -3  -9   1 32.3456 1.94850   5
   2   9  -1 234.767 5.75487   5
   2   9  -1 219.103 6.60446   4
   2   9  -1 221.560 6.29802   3
   2   9  -1 228.913 6.67762   3
  -2  -9   1 231.440 6.24177   3
  -2  -9   1 229.150 5.74211   3
  -2  -9   1 222.766 5.90069   5
   1   9  -1 2.65263 0.80948   4
   1   9  -1 0.68974 0.58558   3
   1   9  -1 1.57464 0.51052   5
   1   9  -1 1.58780 0.70733   3
  -1  -9   1 1.78071 0.51351   3
  -1  -9   1 2.40323 0.76303   6
  -1  -9   1 1.03429 0.47325   3
  -1  -9   1 1.32542 0.48398   5
   0   9  -1 44.2499 2.52542   3
   0   9  -1 45.4446 2.73600   4
   0   9  -1 45.9791 2.07570   5
   0   9  -1 47.9096 2.71396   3
   0  -9   1 44.2640 2.03889   5
   0  -9   1 42.0751 1.89067   3
   0  -9   1 44.7645 2.15008   3
  -1   9  -1 22.0781 2.03537   4
  -1   9  -1 23.6859 2.03551   3
  -1   9  -1 19.7242 1.81400   3
   1  -9   1 27.8938 1.45081   3
   1  -9   1 26.8082 1.53070   3
   1  -9   1 24.9630 1.39786   5
  -2   9  -1 16.0621 1.79985   4
  -2   9  -1 17.4604 1.89155   3
  -2   9  -1 14.1145 1.64850   3
   2  -9   1 14.7872 1.10379   3
   2  -9   1 14.9801 1.01913   3
   2  -9   1 13.5430 0.93142   5
  -3   9  -1 0.56506 0.94686   4
  -3   9  -1 1.85767 0.83664   3
  -3   9  -1 1.12221 0.68901   3
   3  -9   1 0.63664 0.38490   3
   3  -9   1 0.74491 0.38063   3
  -4   9  -1 9.64069 1.77662   3
  -4   9  -1 8.40959 1.58007   3
  -5   9  -1 26.0392 2.69319   3
  -6   9  -1 79.9541 4.54705   6
  -6   9  -1 87.2239 5.27477   3
  -7   9  -1 43.3149 3.97291   3
  12   8  -1 1.82463 1.16496   5
  12   8  -1 3.77709 1.37429   3
 -12  -8   1 3.56684 1.75124   4
 -12  -8   1 -0.2270 1.23795   3
  11   8  -1 4.93790 1.19554   5
  11   8  -1 1.26311 0.95440   3
 -11  -8   1 2.54343 1.14138   3
 -11  -8   1 3.44024 1.44642   4
  10   8  -1 3.92283 1.24326   3
  10   8  -1 4.93348 1.11024   5
 -10  -8   1 3.11564 1.44535   4
 -10  -8   1 5.53288 1.62266   3
   9   8  -1 4.45392 1.19562   3
   9   8  -1 4.85478 1.12419   5
  -9  -8   1 5.29663 1.40513   3
  -9  -8   1 4.89986 1.58315   4
   8   8  -1 12.0486 2.17091   3
   8   8  -1 11.4012 1.42287   5
   8   8  -1 7.31012 1.74704   4
   8   8  -1 8.65009 1.43932   3
  -8  -8   1 11.6309 1.96197   4
  -8  -8   1 8.89207 1.48205   5
  -8  -8   1 8.90235 1.51067   3
  -8  -8   1 10.8041 2.00903   3
   7   8  -1 2.60598 0.91786   3
   7   8  -1 1.16960 0.60694   5
   7   8  -1 2.50587 1.13378   3
   7   8  -1 2.97425 1.08669   4
  -7  -8   1 2.09325 0.77776   4
  -7  -8   1 1.13023 0.69239   3
  -7  -8   1 2.46758 0.69198   5
   6   8  -1 267.016 8.47841   4
   6   8  -1 282.518 7.49574   3
   6   8  -1 276.455 6.98470   5
   6   8  -1 272.232 8.83519   3
  -6  -8   1 285.694 7.82527   4
  -6  -8   1 271.209 7.38409   5
  -6  -8   1 271.631 7.52449   3
  -6  -8   1 278.140 8.09670   3
   5   8  -1 254.627 8.04248   3
   5   8  -1 253.557 6.42364   5
   5   8  -1 257.750 7.92113   4
   5   8  -1 254.268 6.84828   3
  -5  -8   1 253.990 7.21692   3
  -5  -8   1 257.411 6.85153   5
  -5  -8   1 264.240 6.96337   3
  -5  -8   1 262.345 6.98849   4
   4   8  -1 57.3804 3.18482   4
   4   8  -1 54.3516 2.64399   3
   4   8  -1 56.4267 3.19558   3
   4   8  -1 59.1287 2.49539   5
  -4  -8   1 54.4206 2.58046   5
  -4  -8   1 52.5241 2.55885   3
  -4  -8   1 54.7254 2.71815   3
  -4  -8   1 53.1182 2.58200   4
   3   8  -1 2.52248 0.66322   3
   3   8  -1 3.31153 0.70861   5
   3   8  -1 2.35353 0.77523   3
   3   8  -1 3.17925 0.89450   4
  -3  -8   1 3.64718 0.77826   3
  -3  -8   1 3.24171 0.78395   4
  -3  -8   1 2.70378 0.68957   5
  -3  -8   1 2.80985 0.65092   3
   2   8  -1 112.600 3.44230   5
   2   8  -1 113.752 4.16184   4
   2   8  -1 113.323 3.87889   3
   2   8  -1 113.408 4.13973   3
  -2  -8   1 110.918 3.48637   3
  -2  -8   1 108.360 3.54641   5
  -2  -8   1 115.627 3.84769   3
   1   8  -1 74.9328 2.60595   5
   1   8  -1 74.6520 3.10166   3
   1   8  -1 80.6359 3.34414   4
   1   8  -1 72.6038 3.11419   3
  -1  -8   1 73.1479 2.67356   5
  -1  -8   1 74.7472 2.61195   3
  -1  -8   1 72.7647 3.29214   6
  -1  -8   1 73.4113 2.91246   3
   0   8  -1 51.2251 2.74176   4
   0   8  -1 54.1371 2.12503   5
   0   8  -1 56.8968 2.75016   3
   0   8  -1 56.7305 2.70557   3
   0  -8   1 57.0205 2.18509   5
   0  -8   1 53.9646 2.11541   3
   0  -8   1 53.1331 2.33417   3
   0  -8   1 55.4566 2.86770   6
  -1   8  -1 58.6320 2.96341   3
  -1   8  -1 60.7997 2.87917   3
  -1   8  -1 53.8702 3.00675   4
   1  -8   1 59.0681 2.34002   3
   1  -8   1 54.8006 2.09308   3
   1  -8   1 57.7040 2.08006   5
  -2   8  -1 168.175 5.48085   3
  -2   8  -1 166.675 5.77713   3
  -2   8  -1 159.382 5.89278   4
   2  -8   1 171.966 4.40747   3
   2  -8   1 171.575 4.19528   3
   2  -8   1 170.957 3.88340   5
  -3   8  -1 34.9318 2.50255   3
  -3   8  -1 41.4839 2.88825   3
   3  -8   1 40.1968 1.70341   3
   3  -8   1 41.9451 1.85955   3
  -4   8  -1 0.34754 0.65981   3
  -4   8  -1 0.38161 0.66100   3
  -4   8  -1 0.82732 0.50045   6
   4  -8   1 0.13813 0.29515   3
   4  -8   1 0.04501 0.30832   3
  -5   8  -1 49.9221 3.28719   3
  -5   8  -1 42.3822 3.09301   6
  -5   8  -1 44.4638 3.34705   3
   5  -8   1 46.6023 1.78805   3
   5  -8   1 46.5906 1.68956   3
  -6   8  -1 -0.1075 0.86993   3
  -6   8  -1 -0.1155 0.78431   6
  -7   8  -1 0.83609 1.19742   3
  -7   8  -1 0.01814 1.22146   6
  -8   8  -1 54.9930 4.63766   3
  12   7  -1 2.64325 1.21626   3
  12   7  -1 4.92028 1.06330   5
 -12  -7   1 3.21443 1.57668   4
 -12  -7   1 2.02010 1.53145   3
  11   7  -1 20.8780 2.11545   5
  11   7  -1 22.9587 2.28514   3
 -11  -7   1 24.6035 3.81641   3
 -11  -7   1 22.4020 3.14066   4
  10   7  -1 5.57105 1.28798   3
  10   7  -1 7.38496 1.42475   5
 -10  -7   1 7.70947 1.86617   3
 -10  -7   1 9.82638 2.09566   4
   9   7  -1 10.2247 1.33586   5
   9   7  -1 6.95842 1.28190   3
  -9  -7   1 7.04088 1.32471   5
  -9  -7   1 6.61118 1.55546   4
  -9  -7   1 9.24484 1.94862   3
   8   7  -1 2.27793 0.85475   3
   8   7  -1 1.74434 0.64939   5
   8   7  -1 2.94991 1.10850   3
   8   7  -1 1.76012 0.92826   4
  -8  -7   1 2.06635 0.81347   5
  -8  -7   1 1.54275 0.75657   3
  -8  -7   1 1.36987 0.88164   4
  -8  -7   1 2.31913 0.94276   3
   7   7  -1 75.9627 3.48901   3
   7   7  -1 70.9722 4.10783   4
   7   7  -1 77.8560 3.21838   5
   7   7  -1 73.4648 4.33062   3
  -7  -7   1 74.2090 3.42017   5
  -7  -7   1 73.8689 3.61122   3
  -7  -7   1 76.0476 4.01595   4
  -7  -7   1 72.5482 4.06721   3
   6   7  -1 14.8191 1.39467   5
   6   7  -1 15.1923 1.53565   3
   6   7  -1 17.0401 1.92302   4
   6   7  -1 17.6396 1.96883   3
  -6  -7   1 16.9866 1.77175   4
  -6  -7   1 13.9492 1.38428   5
  -6  -7   1 16.8467 1.59306   3
   5   7  -1 113.390 3.68733   5
   5   7  -1 115.293 3.97937   3
   5   7  -1 106.564 4.68650   3
   5   7  -1 110.272 4.64994   4
  -5  -7   1 115.683 4.21295   4
  -5  -7   1 110.769 3.89479   5
  -5  -7   1 116.781 4.09257   3
  -5  -7   1 114.712 4.38812   3
   4   7  -1 323.363 8.46908   4
   4   7  -1 309.984 7.41532   3
   4   7  -1 308.559 7.04153   5
   4   7  -1 311.282 8.47372   3
  -4  -7   1 308.140 7.75553   3
  -4  -7   1 316.134 7.38361   5
  -4  -7   1 323.047 7.61335   4
  -4  -7   1 320.569 7.49445   3
   3   7  -1 79.2680 3.02539   3
   3   7  -1 81.7897 3.47253   4
   3   7  -1 82.4994 3.54666   3
   3   7  -1 83.4933 2.80414   5
  -3  -7   1 83.6352 2.96317   5
  -3  -7   1 80.5170 2.91063   3
  -3  -7   1 87.7886 3.18901   4
  -3  -7   1 80.7740 3.14362   3
   2   7  -1 228.512 6.18773   3
   2   7  -1 237.789 5.90648   3
   2   7  -1 234.948 5.42474   5
   2   7  -1 231.643 6.23862   4
  -2  -7   1 229.926 5.51056   3
  -2  -7   1 239.108 6.18013   4
  -2  -7   1 248.292 6.00171   3
  -2  -7   1 231.194 5.54568   5
   1   7  -1 458.418 10.0808   4
   1   7  -1 471.890 9.11606   5
   1   7  -1 458.295 9.80454   3
   1   7  -1 480.810 10.0573   3
  -1  -7   1 473.275 9.21885   5
  -1  -7   1 466.058 9.20097   3
  -1  -7   1 473.618 9.76701   3
  -1  -7   1 470.961 10.3876   6
   0   7  -1 625.358 12.4437   3
   0   7  -1 601.431 12.7037   4
   0   7  -1 636.809 12.5851   3
   0   7  -1 614.977 11.3484   5
   0  -7   1 630.232 12.0236   3
   0  -7   1 615.568 11.3606   5
   0  -7   1 609.578 12.8106   6
   0  -7   1 604.488 11.4339   3
  -1   7  -1 478.428 10.9154   4
  -1   7  -1 469.086 10.3127   3
  -1   7  -1 472.117 10.4732   3
   1  -7   1 476.722 8.86545   5
   1  -7   1 472.696 9.47684   3
   1  -7   1 465.198 9.12229   3
  -2   7  -1 45.9542 2.62858   3
  -2   7  -1 40.9473 2.35184   3
   2  -7   1 41.0251 1.85481   3
   2  -7   1 41.6881 1.45701   5
   2  -7   1 43.0456 1.78515   3
  -3   7  -1 0.06175 0.47075   3
  -3   7  -1 -0.2292 0.43509   6
   3  -7   1 -0.3078 0.28430   3
   3  -7   1 0.01431 0.26193   3
  -4   7  -1 138.961 5.21032   3
  -4   7  -1 149.153 5.77673   3
  -4   7  -1 134.855 5.29622   6
   4  -7   1 143.854 3.84185   3
   4  -7   1 145.388 3.98294   3
  -5   7  -1 190.200 6.76180   6
  -5   7  -1 194.280 6.61739   3
  -5   7  -1 203.080 7.33168   3
   5  -7   1 185.923 4.77234   3
   5  -7   1 194.567 4.70702   3
  -6   7  -1 17.8732 2.19754   3
  -6   7  -1 16.3915 2.13260   6
   6  -7   1 15.8677 1.09821   3
   6  -7   1 17.8569 1.18186   3
  -7   7  -1 17.8662 2.42101   6
  -7   7  -1 17.9932 2.49471   3
  -8   7  -1 9.12854 2.06203   3
  -8   7  -1 7.25781 1.80904   6
  12   6  -1 24.3199 2.60329   3
  12   6  -1 28.1305 2.45075   5
 -12  -6   1 29.2634 3.44048   3
 -12  -6   1 31.2570 4.03161   4
  11   6  -1 6.08467 1.28985   5
  11   6  -1 5.68011 1.36915   3
 -11  -6   1 6.90754 2.02676   4
 -11  -6   1 4.88658 1.80601   3
  10   6  -1 11.0298 1.76339   3
  10   6  -1 15.4276 1.67137   5
 -10  -6   1 9.19767 2.10792   4
 -10  -6   1 12.5282 2.32754   3
 -10  -6   1 12.4317 1.87313   5
   9   6  -1 127.193 4.90627   3
   9   6  -1 117.405 5.85793   3
   9   6  -1 119.317 4.33205   5
  -9  -6   1 114.646 4.64147   5
  -9  -6   1 123.498 6.08910   3
  -9  -6   1 118.499 6.13309   4
   8   6  -1 59.0887 3.90817   3
   8   6  -1 64.3306 2.94045   5
   8   6  -1 64.2408 3.24768   3
  -8  -6   1 60.2851 3.08537   5
  -8  -6   1 63.1981 3.42502   3
  -8  -6   1 70.3232 4.21388   4
  -8  -6   1 63.9837 4.06643   3
   7   6  -1 274.844 7.35705   3
   7   6  -1 292.150 6.94893   5
   7   6  -1 274.912 8.84808   3
   7   6  -1 267.533 8.68879   4
  -7  -6   1 277.330 7.34654   5
  -7  -6   1 284.016 8.74838   4
  -7  -6   1 273.760 7.69683   3
  -7  -6   1 280.934 8.76715   3
   6   6  -1 42.5024 2.97063   3
   6   6  -1 51.8462 3.16169   4
   6   6  -1 47.9427 2.26232   5
   6   6  -1 48.4973 2.51436   3
  -6  -6   1 48.4690 2.64645   3
  -6  -6   1 44.9677 2.94579   3
  -6  -6   1 47.1137 2.95205   4
  -6  -6   1 50.4154 2.47854   5
   5   6  -1 62.5610 3.38626   3
   5   6  -1 59.9829 3.24714   4
   5   6  -1 63.7150 2.49187   5
  -5  -6   1 58.3382 3.07137   3
  -5  -6   1 60.7163 2.75025   3
  -5  -6   1 58.9666 2.99582   4
   4   6  -1 4.17402 0.69791   5
   4   6  -1 6.50682 1.19530   3
   4   6  -1 4.13083 1.02162   4
   4   6  -1 3.33557 0.69100   3
  -4  -6   1 4.79738 0.85085   3
  -4  -6   1 4.18237 0.90323   3
  -4  -6   1 4.71983 0.92038   4
   3   6  -1 6.61081 0.82052   3
   3   6  -1 4.49853 0.98479   3
   3   6  -1 4.87801 0.74458   5
   3   6  -1 5.45357 1.06156   4
  -3  -6   1 6.53618 1.02314   4
  -3  -6   1 3.95503 0.63573   5
  -3  -6   1 4.38252 0.83288   3
   2   6  -1 367.911 7.38246   5
   2   6  -1 375.304 8.28347   4
   2   6  -1 364.942 7.81773   3
  -2  -6   1 363.567 7.55512   3
  -2  -6   1 373.901 8.00580   4
  -2  -6   1 368.007 7.54954   5
  -2  -6   1 366.431 7.92491   3
   1   6  -1 12.4458 1.08702   4
   1   6  -1 13.0576 1.06309   3
   1   6  -1 12.5563 1.07950   3
   1   6  -1 13.0866 0.88714   5
  -1  -6   1 11.4433 0.87082   3
  -1  -6   1 14.2655 1.10801   3
  -1  -6   1 10.3560 0.82928   5
   0   6  -1 54.6387 2.32446   3
   0   6  -1 54.7174 2.32550   3
   0   6  -1 54.5457 1.84747   5
   0   6  -1 55.8344 2.52824   4
   0  -6   1 53.2892 1.93677   3
   0  -6   1 53.0265 2.17447   3
   0  -6   1 51.5961 2.44688   6
   0  -6   1 56.4067 1.86125   5
  -1   6  -1 149.267 4.56886   3
  -1   6  -1 161.197 4.60221   3
  -1   6  -1 157.471 4.93156   4
   1  -6   1 155.280 3.86541   3
   1  -6   1 154.769 4.07960   3
   1  -6   1 160.111 3.53705   5
  -2   6  -1 5.94824 1.02311   6
  -2   6  -1 4.54551 0.85599   3
  -2   6  -1 5.07006 0.98394   3
   2  -6   1 5.98555 0.69155   3
   2  -6   1 5.49223 0.47271   5
   2  -6   1 6.17133 0.66827   3
  -3   6  -1 1.55790 0.63632   3
  -3   6  -1 1.21250 0.56216   6
  -3   6  -1 1.38571 0.66502   3
   3  -6   1 1.15499 0.41127   3
  -4   6  -1 327.168 8.57655   3
  -4   6  -1 346.244 9.03677   6
  -4   6  -1 348.147 9.31644   3
   4  -6   1 324.983 7.27671   3
   4  -6   1 336.112 7.24171   3
  -5   6  -1 402.959 10.8620   3
  -5   6  -1 386.681 10.3593   6
  -5   6  -1 382.093 9.95273   3
   5  -6   1 392.953 8.29591   3
   5  -6   1 396.240 8.36581   3
  -6   6  -1 -0.5797 0.51630   6
  -6   6  -1 0.20068 0.65455   3
  -6   6  -1 -0.0040 0.65387   3
   6  -6   1 -0.8376 0.37436   3
   6  -6   1 -0.0252 0.39240   3
  -7   6  -1 1.33410 1.14413   6
  -7   6  -1 2.88812 1.04963   3
   7  -6   1 3.35106 0.66112   3
   7  -6   1 3.31659 0.64610   3
  -8   6  -1 35.7884 3.38274   6
  -8   6  -1 36.3946 3.62334   3
   8  -6   1 39.1139 1.82504   3
  -9   6  -1 5.19615 1.87678   3
  12   5  -1 10.0582 1.60360   5
 -12  -5   1 8.96151 2.22369   3
 -12  -5   1 7.19020 2.25435   4
  11   5  -1 31.6198 2.63489   3
  11   5  -1 37.3745 2.50469   5
 -11  -5   1 34.1048 3.81324   4
 -11  -5   1 33.1294 3.69032   3
  10   5  -1 2.88356 0.96619   3
  10   5  -1 1.74511 0.69100   5
 -10  -5   1 3.29686 0.90107   5
 -10  -5   1 5.56945 1.57988   4
 -10  -5   1 2.66885 1.20323   3
   9   5  -1 7.86762 1.76352   3
   9   5  -1 5.73681 1.21053   3
   9   5  -1 5.18531 1.00800   5
  -9  -5   1 6.66313 1.18684   5
  -9  -5   1 5.39110 1.61797   3
  -9  -5   1 4.92162 1.35910   4
   8   5  -1 31.2901 2.74336   3
   8   5  -1 25.6084 2.02331   3
   8   5  -1 25.6223 1.81837   5
  -8  -5   1 23.7411 1.90152   5
  -8  -5   1 25.8694 2.20571   3
  -8  -5   1 28.6026 2.79651   4
  -8  -5   1 22.7616 2.52683   3
   7   5  -1 434.673 9.74500   3
   7   5  -1 408.777 11.1814   3
   7   5  -1 419.299 9.01529   5
  -7  -5   1 417.510 11.4714   4
  -7  -5   1 419.724 9.55295   5
  -7  -5   1 409.117 10.0361   3
  -7  -5   1 417.996 11.3437   3
   6   5  -1 70.0015 3.72072   4
   6   5  -1 79.2500 3.93541   3
   6   5  -1 77.2730 3.11600   3
   6   5  -1 78.7978 2.83910   5
  -6  -5   1 77.8742 3.86673   3
  -6  -5   1 77.6841 3.30243   3
  -6  -5   1 74.1036 3.84645   4
  -6  -5   1 73.7402 2.98390   5
   5   5  -1 125.706 3.94452   3
   5   5  -1 130.201 3.67212   5
   5   5  -1 127.765 4.81214   4
   5   5  -1 127.262 4.88454   3
  -5  -5   1 123.341 4.65902   4
  -5  -5   1 119.570 4.02276   3
  -5  -5   1 123.197 4.67677   3
  -5  -5   1 132.225 3.95414   5
   4   5  -1 740.624 15.1924   3
   4   5  -1 752.401 13.5291   5
   4   5  -1 747.432 15.1569   4
   4   5  -1 736.186 13.9070   3
  -4  -5   1 730.952 14.0478   3
  -4  -5   1 758.962 13.8286   5
  -4  -5   1 727.085 14.6785   4
  -4  -5   1 737.272 14.8592   3
   3   5  -1 145.378 4.56758   4
   3   5  -1 146.625 3.71801   5
   3   5  -1 147.033 4.64256   3
  -3  -5   1 148.790 4.22017   4
  -3  -5   1 151.074 3.88898   5
  -3  -5   1 141.308 3.90270   3
  -3  -5   1 149.841 4.31526   3
   2   5  -1 0.80913 0.33921   3
   2   5  -1 0.20726 0.19499   3
   2   5  -1 0.67087 0.33382   4
  -2  -5   1 0.38464 0.24709   3
  -2  -5   1 0.18744 0.20341   4
   1   5  -1 181.822 4.61247   4
   1   5  -1 183.328 4.02603   5
   1   5  -1 183.253 4.55927   3
   1   5  -1 182.923 4.42572   3
  -1  -5   1 180.542 4.45815   3
  -1  -5   1 167.632 4.54146   4
  -1  -5   1 183.964 4.05988   5
  -1  -5   1 180.003 4.15338   3
   0   5  -1 60.8232 2.46161   4
   0   5  -1 64.0168 1.89212   5
   0   5  -1 60.3568 2.30055   3
   0   5  -1 61.0949 2.29074   3
   0  -5   1 62.6906 2.01806   3
   0  -5   1 64.1098 2.53214   6
   0  -5   1 61.3334 1.82638   5
   0  -5   1 62.4808 2.26080   3
  -1   5  -1 633.035 12.3655   3
  -1   5  -1 646.820 12.3675   3
   1  -5   1 632.998 11.7717   3
   1  -5   1 630.694 11.5454   3
   1  -5   1 655.373 10.9780   5
  -2   5  -1 9.34547 0.96897   3
  -2   5  -1 8.14834 0.99902   3
   2  -5   1 7.75980 0.76116   3
   2  -5   1 7.00693 0.72171   3
   2  -5   1 9.94662 0.51725   5
  -3   5  -1 262.715 7.06925   3
  -3   5  -1 255.200 6.89332   6
  -3   5  -1 244.884 6.49118   3
   3  -5   1 253.341 5.80514   3
   3  -5   1 262.420 5.84998   3
  -4   5  -1 2.43771 0.63124   3
  -4   5  -1 3.88600 0.94243   6
  -4   5  -1 2.33498 0.83551   3
   4  -5   1 3.71110 0.69009   3
   4  -5   1 3.23971 0.66545   3
  -5   5  -1 110.572 4.83347   3
  -5   5  -1 100.925 4.45804   6
  -5   5  -1 103.764 4.22216   3
   5  -5   1 104.791 3.50827   3
   5  -5   1 102.171 3.38689   3
  -6   5  -1 27.7523 2.56941   3
  -6   5  -1 24.8951 2.33680   6
  -6   5  -1 28.6264 2.40005   3
   6  -5   1 28.5857 1.81661   3
   6  -5   1 30.7205 1.78101   3
  -7   5  -1 89.9491 4.96838   3
  -7   5  -1 76.1330 4.32816   6
   7  -5   1 86.0591 3.11108   3
   7  -5   1 83.2110 3.20787   3
  -8   5  -1 0.80304 1.10085   6
   8  -5   1 0.58943 0.51576   3
  -9   5  -1 19.4539 3.14465   3
  -9   5  -1 19.0429 2.59983   6
   9  -5   1 20.1696 1.64099   3
   9  -5   1 17.9973 1.38565   3
  12   4  -1 39.2314 2.61765   5
  12   4  -1 30.2560 2.64038   3
 -12  -4   1 33.2489 3.92180   3
 -12  -4   1 32.7837 4.30532   4
  11   4  -1 0.66464 0.81126   3
  11   4  -1 0.02637 0.59744   5
 -11  -4   1 -0.4552 1.36588   4
 -11  -4   1 2.79428 1.36884   3
 -11  -4   1 0.44965 0.84802   5
  10   4  -1 10.0755 1.89986   3
  10   4  -1 8.35663 1.33546   5
  10   4  -1 8.56805 1.55029   3
 -10  -4   1 8.96040 2.20100   4
 -10  -4   1 11.4595 1.42796   5
 -10  -4   1 11.3722 2.37120   3
   9   4  -1 3.66728 0.93168   3
   9   4  -1 2.60094 1.12679   3
   9   4  -1 3.05605 0.82489   5
  -9  -4   1 1.75357 0.68029   5
  -9  -4   1 1.35157 0.91613   3
  -9  -4   1 1.68313 1.16762   4
   8   4  -1 10.4982 1.38017   3
   8   4  -1 14.5572 1.28917   5
   8   4  -1 14.0218 1.88406   3
  -8  -4   1 11.7811 1.52315   3
  -8  -4   1 11.3237 2.04890   4
  -8  -4   1 12.7620 2.20857   3
  -8  -4   1 11.6103 1.31292   5
   7   4  -1 145.845 5.74850   3
   7   4  -1 154.636 4.33766   5
   7   4  -1 158.954 4.91629   3
  -7  -4   1 155.571 6.18631   3
  -7  -4   1 154.586 6.34729   4
  -7  -4   1 154.702 4.71783   5
  -7  -4   1 152.122 5.15559   3
   6   4  -1 316.050 8.78728   3
   6   4  -1 321.050 6.95535   5
   6   4  -1 302.125 7.41738   3
  -6  -4   1 325.228 7.37385   5
  -6  -4   1 317.922 7.85038   3
  -6  -4   1 319.836 9.13231   4
  -6  -4   1 317.425 8.93527   3
   5   4  -1 64.8712 2.31557   5
   5   4  -1 58.5905 3.09763   3
   5   4  -1 65.4281 3.27432   4
   5   4  -1 63.7199 2.56688   3
  -5  -4   1 67.4619 2.54451   5
  -5  -4   1 67.2882 3.29369   3
  -5  -4   1 66.4845 2.75172   3
  -5  -4   1 68.2341 3.36657   4
   4   4  -1 154.074 3.84416   5
   4   4  -1 157.783 4.14722   3
   4   4  -1 152.235 4.96194   4
   4   4  -1 153.483 4.95341   3
  -4  -4   1 146.101 4.81101   3
  -4  -4   1 151.079 4.85280   4
  -4  -4   1 155.844 4.29889   3
  -4  -4   1 160.071 4.04781   5
   3   4  -1 241.505 6.17714   3
   3   4  -1 229.901 5.31069   3
   3   4  -1 246.087 6.20226   4
   3   4  -1 241.919 5.10954   5
  -3  -4   1 241.263 5.21743   5
  -3  -4   1 233.647 5.36861   3
  -3  -4   1 242.617 5.98613   3
  -3  -4   1 236.423 5.89537   4
   2   4  -1 24.8501 1.45827   4
   2   4  -1 23.9793 1.42994   3
   2   4  -1 24.0265 1.10309   5
   2   4  -1 23.4857 1.19149   3
  -2  -4   1 25.8127 1.32720   4
  -2  -4   1 23.4570 1.31396   3
  -2  -4   1 25.1225 1.21161   3
  -2  -4   1 23.1043 1.10519   5
   1   4  -1 17.2984 1.05140   3
   1   4  -1 16.5097 1.04729   4
   1   4  -1 17.6797 0.85953   5
   1   4  -1 16.6982 0.96974   3
  -1  -4   1 16.8331 1.04212   4
  -1  -4   1 17.1241 1.02050   3
  -1  -4   1 18.8745 0.88580   5
  -1  -4   1 18.6110 0.95723   3
   0   4  -1 1284.91 22.0100   4
   0   4  -1 1283.58 21.0297   5
   0   4  -1 1293.94 21.7150   3
   0   4  -1 1265.66 21.7397   3
   0  -4   1 1271.48 22.0831   6
   0  -4   1 1286.92 21.3498   3
   0  -4   1 1293.10 20.9281   5
   0  -4   1 1261.42 21.6486   3
  -1   4  -1 39.9448 1.84605   6
  -1   4  -1 42.0637 1.79002   3
  -1   4  -1 35.5832 1.69332   3
   1  -4   1 39.5761 1.59201   3
   1  -4   1 37.7244 1.48381   3
   1  -4   1 38.2183 1.83174   6
   1  -4   1 34.3418 1.07040   5
  -2   4  -1 21.8510 1.38689   3
  -2   4  -1 18.8076 1.37711   6
  -2   4  -1 21.9098 1.48736   3
   2  -4   1 22.9129 1.22430   3
   2  -4   1 22.8794 0.69889   5
   2  -4   1 23.2996 1.24229   3
   2  -4   1 18.1895 1.34199   6
  -3   4  -1 41.2668 2.24731   6
  -3   4  -1 40.5809 2.02438   3
  -3   4  -1 38.6799 2.21482   3
   3  -4   1 38.0398 1.76819   3
   3  -4   1 38.8033 1.73099   3
  -4   4  -1 22.3155 1.61662   3
  -4   4  -1 19.5629 1.72723   3
  -4   4  -1 18.8643 1.65420   6
   4  -4   1 22.5368 1.45727   3
   4  -4   1 24.7811 1.45499   3
  -5   4  -1 44.0357 2.75150   6
  -5   4  -1 49.2545 2.99071   3
  -5   4  -1 48.0468 2.62070   3
   5  -4   1 47.0257 2.29811   3
   5  -4   1 46.4718 2.18577   3
  -6   4  -1 38.7629 2.79545   6
  -6   4  -1 41.4372 3.03885   3
  -6   4  -1 42.0631 2.65116   3
   6  -4   1 42.7666 2.29827   3
   6  -4   1 41.5035 2.10816   3
  -7   4  -1 12.4490 1.99042   6
  -7   4  -1 10.5985 1.77331   3
  -7   4  -1 10.0812 1.99648   3
   7  -4   1 12.7589 1.24662   3
   7  -4   1 13.5715 1.35520   3
  -8   4  -1 0.71780 1.06457   3
  -8   4  -1 -0.4134 0.79245   6
   8  -4   1 0.95752 0.58153   3
   8  -4   1 0.73483 0.57531   3
  -9   4  -1 0.28124 1.07926   6
  -9   4  -1 2.55703 1.16940   3
   9  -4   1 1.67489 0.61316   3
   9  -4   1 2.08391 0.84336   3
 -10   4  -1 2.74769 1.77374   3
 -10   4  -1 0.90315 1.69330   4
  10  -4   1 0.59447 0.70849   3
  12   3  -1 2.03752 1.06790   3
 -12  -3   1 0.69541 1.48813   4
 -12  -3   1 4.55176 1.71774   3
  11   3  -1 0.58406 0.75447   3
  11   3  -1 0.04588 0.67993   5
 -11  -3   1 -0.0370 1.07073   3
 -11  -3   1 -0.7193 0.77897   5
 -11  -3   1 1.72922 1.15161   4
  10   3  -1 9.24742 1.20494   5
  10   3  -1 12.1653 1.53084   3
  10   3  -1 11.9965 2.02221   3
 -10  -3   1 9.86525 1.43157   5
 -10  -3   1 10.3120 2.36846   4
 -10  -3   1 8.67594 1.95991   3
   9   3  -1 32.2469 2.21806   3
   9   3  -1 33.1504 1.94711   5
   9   3  -1 30.8046 2.67029   3
  -9  -3   1 29.4093 3.24560   4
  -9  -3   1 29.7384 2.05989   5
  -9  -3   1 29.3482 2.97913   3
   8   3  -1 26.1159 1.65780   5
   8   3  -1 25.9863 1.92065   3
   8   3  -1 27.4293 2.39933   3
  -8  -3   1 27.1204 2.69732   3
  -8  -3   1 23.3757 2.02896   3
  -8  -3   1 22.8990 2.67836   4
  -8  -3   1 24.1768 1.70478   5
   7   3  -1 0.75817 0.48570   3
   7   3  -1 0.04643 0.30517   5
   7   3  -1 1.19441 0.55171   3
  -7  -3   1 1.81485 0.51422   5
  -7  -3   1 0.28094 0.55244   3
  -7  -3   1 0.52724 0.48916   3
  -7  -3   1 -0.2994 0.40505   4
   6   3  -1 59.0730 2.56813   3
   6   3  -1 60.1224 2.20408   5
   6   3  -1 54.4761 3.02557   3
  -6  -3   1 58.3885 3.30818   3
  -6  -3   1 55.6303 2.33926   5
  -6  -3   1 56.8801 3.42014   4
  -6  -3   1 55.1289 2.65899   3
   5   3  -1 16.6402 1.06328   5
   5   3  -1 14.8475 1.52480   3
   5   3  -1 15.9832 1.61415   4
   5   3  -1 15.6998 1.22094   3
  -5  -3   1 16.6857 1.31244   3
  -5  -3   1 17.9190 1.66653   3
  -5  -3   1 18.3126 1.74415   4
  -5  -3   1 16.5841 1.13025   5
   4   3  -1 17.3829 1.00566   5
   4   3  -1 17.9396 1.47274   3
   4   3  -1 17.3311 1.15404   3
   4   3  -1 18.0070 1.53967   4
  -4  -3   1 19.0757 1.53088   3
  -4  -3   1 18.4627 1.55783   4
  -4  -3   1 18.4372 1.21221   3
  -4  -3   1 16.8438 1.03526   5
   3   3  -1 228.841 5.83623   3
   3   3  -1 232.575 4.81790   5
   3   3  -1 245.277 6.03385   4
   3   3  -1 232.100 5.09429   3
  -3  -3   1 224.005 5.14104   3
  -3  -3   1 234.085 4.94348   5
  -3  -3   1 234.448 5.90510   4
  -3  -3   1 234.502 5.77030   3
   2   3  -1 4477.90 82.2799   2
   2   3  -1 4429.25 82.6197   1
  -2  -3   1 4590.73 83.5625   2
   1   3  -1 719.394 12.3652   3
   1   3  -1 730.815 12.0970   5
   1   3  -1 698.481 12.5993   4
   1   3  -1 706.915 12.5692   3
  -1  -3   1 700.627 12.4777   4
  -1  -3   1 734.761 12.0838   5
  -1  -3   1 715.667 12.4912   3
   0   3  -1 0.09407 0.12749   3
   0   3  -1 0.14006 0.09007   5
   0   3  -1 0.13180 0.15245   3
   0   3  -1 0.15701 0.15891   4
   0  -3   1 0.27319 0.11205   5
   0  -3   1 0.18361 0.13444   3
  -1   3  -1 40.0151 1.60987   3
  -1   3  -1 40.9849 1.72419   6
  -1   3  -1 40.0675 1.63503   3
   1  -3   1 37.1170 1.42077   3
   1  -3   1 38.0243 1.45992   3
   1  -3   1 37.5026 1.65747   6
   1  -3   1 39.0441 1.00747   5
  -2   3  -1 1434.09 24.3340   3
  -2   3  -1 1424.85 24.7126   3
   2  -3   1 1406.33 24.6395   6
   2  -3   1 1450.32 22.6973   5
   2  -3   1 1451.16 24.1644   3
   2  -3   1 1421.65 23.9259   3
  -3   3  -1 0.42620 0.31889   3
  -3   3  -1 0.43951 0.29900   3
  -3   3  -1 0.98432 0.38121   6
   3  -3   1 -0.0772 0.18062   3
   3  -3   1 0.24102 0.21560   3
  -4   3  -1 37.1577 2.20654   6
  -4   3  -1 36.4751 2.26249   3
  -4   3  -1 36.6428 1.98837   3
   4  -3   1 36.3104 1.92239   3
   4  -3   1 39.2321 1.84992   3
  -5   3  -1 22.6567 1.67603   3
  -5   3  -1 24.9601 2.04193   3
  -5   3  -1 23.8083 1.93213   6
   5  -3   1 21.0546 1.44901   3
   5  -3   1 24.7339 1.71106   3
  -6   3  -1 229.147 6.66188   3
  -6   3  -1 234.095 7.26027   6
  -6   3  -1 229.181 7.52475   3
   6  -3   1 208.997 6.14792   3
   6  -3   1 234.202 5.98762   3
  -7   3  -1 223.885 7.08462   3
  -7   3  -1 236.903 8.26447   3
  -7   3  -1 230.457 7.69754   6
   7  -3   1 239.106 6.27688   3
   7  -3   1 230.663 6.63278   3
  -8   3  -1 43.9908 3.62932   3
  -8   3  -1 48.4795 3.51589   6
   8  -3   1 46.7979 2.48241   3
   8  -3   1 46.0581 2.75646   3
  -9   3  -1 7.44084 1.80377   6
  -9   3  -1 10.3616 2.19780   3
   9  -3   1 10.5019 1.52898   3
   9  -3   1 11.9026 1.30985   3
 -10   3  -1 6.34472 1.86506   6
 -10   3  -1 4.74402 1.83441   3
 -10   3  -1 6.38626 2.08692   4
  10  -3   1 8.59806 1.25524   3
  10  -3   1 7.33428 1.52670   3
  12   2  -1 5.49520 1.25780   3
 -12  -2   1 6.80779 2.38559   3
 -12  -2   1 6.87907 2.00546   4
  11   2  -1 7.05636 1.23515   3
 -11  -2   1 9.73059 2.07014   3
 -11  -2   1 5.62955 1.10830   5
 -11  -2   1 7.05811 2.13215   4
  10   2  -1 136.929 4.88149   3
  10   2  -1 127.004 5.66537   3
  10   2  -1 138.158 4.42612   5
 -10  -2   1 140.840 7.59255   4
 -10  -2   1 137.949 7.00113   3
 -10  -2   1 125.487 4.52319   5
   9   2  -1 22.3739 1.57463   5
   9   2  -1 22.0251 1.83559   3
   9   2  -1 20.9008 2.17143   3
  -9  -2   1 20.9373 2.80933   4
  -9  -2   1 23.8539 1.76543   5
  -9  -2   1 20.3990 2.55790   3
   8   2  -1 32.9597 2.10292   3
   8   2  -1 32.1178 2.52756   3
   8   2  -1 33.8237 1.77184   5
  -8  -2   1 32.6285 2.92113   3
  -8  -2   1 33.8919 1.95181   5
  -8  -2   1 32.9412 2.41229   3
  -8  -2   1 37.9840 3.35740   4
   7   2  -1 0.21882 0.31764   5
   7   2  -1 0.67013 0.43379   3
   7   2  -1 0.22522 0.57297   3
  -7  -2   1 0.52784 0.49556   3
  -7  -2   1 1.23720 0.44141   5
  -7  -2   1 0.51921 0.57704   3
  -7  -2   1 0.74637 0.71786   4
   6   2  -1 45.9733 2.21577   3
   6   2  -1 45.7640 1.82098   5
   6   2  -1 45.5667 2.62506   3
  -6  -2   1 44.8699 1.98329   5
  -6  -2   1 44.8970 2.89597   3
  -6  -2   1 47.1205 3.16807   4
  -6  -2   1 43.6868 2.30308   3
   5   2  -1 175.991 4.65656   3
   5   2  -1 181.765 5.45981   3
   5   2  -1 178.356 4.12549   5
  -5  -2   1 179.630 4.91909   3
  -5  -2   1 180.048 4.37876   5
  -5  -2   1 181.965 5.81024   3
  -5  -2   1 179.309 6.07066   4
   4   2  -1 468.249 10.1999   3
   4   2  -1 484.428 9.31506   3
   4   2  -1 488.446 8.76734   5
  -4  -2   1 468.381 10.7505   4
  -4  -2   1 490.204 10.5200   3
  -4  -2   1 485.192 8.96397   5
  -4  -2   1 468.724 9.48950   3
   3   2  -1 126.957 3.82235   3
   3   2  -1 132.562 2.98776   5
   3   2  -1 131.081 4.06564   4
   3   2  -1 133.645 3.28283   3
  -3  -2   1 132.267 3.07289   5
  -3  -2   1 129.299 4.04955   4
  -3  -2   1 128.405 3.34910   3
  -3  -2   1 132.790 3.92577   3
   2   2  -1 393.155 6.99025   5
   2   2  -1 388.803 7.96219   4
   2   2  -1 392.940 7.82125   3
   2   2  -1 391.553 7.18872   3
  -2  -2   1 397.023 7.01954   5
  -2  -2   1 389.397 7.76267   3
  -2  -2   1 397.894 7.95959   4
  -2  -2   1 385.273 7.22516   3
   1   2  -1 868.173 14.2113   5
   1   2  -1 869.010 14.3786   3
   1   2  -1 882.135 14.8045   4
  -1  -2   1 803.744 14.1327   5
  -1  -2   1 867.765 14.5794   3
  -1  -2   1 889.349 14.6951   4
   0   2  -1 360.769 6.59184   3
   0   2  -1 363.897 6.71877   4
   0   2  -1 368.349 6.65011   3
   0   2  -1 360.928 6.27029   5
   0  -2   1 366.688 6.64762   3
   0  -2   1 360.030 6.19074   5
   0  -2   1 356.604 6.48507   3
   0  -2   1 370.645 6.77074   4
   0  -2   1 363.562 6.78125   6
  -1   2  -1 377.806 7.26245   3
  -1   2  -1 408.100 7.57059   6
  -1   2  -1 390.961 7.43388   3
   1  -2   1 397.651 7.26766   3
   1  -2   1 395.905 7.19237   3
   1  -2   1 382.040 6.53245   5
   1  -2   1 383.189 7.47562   6
  -2   2  -1 3.33393 0.57362   3
  -2   2  -1 3.52209 0.62707   6
  -2   2  -1 3.55032 0.46525   3
   2  -2   1 3.90622 0.51002   3
   2  -2   1 3.52364 0.43649   3
  -3   2  -1 133.802 3.68879   3
  -3   2  -1 138.448 4.13670   3
  -3   2  -1 131.428 3.97846   6
   3  -2   1 137.415 2.52465   5
   3  -2   1 136.124 3.82993   3
   3  -2   1 136.976 3.55558   3
  -4   2  -1 506.340 10.8967   6
  -4   2  -1 486.970 10.9867   3
  -4   2  -1 505.848 10.2926   3
   4  -2   1 505.116 10.4599   3
   4  -2   1 516.273 10.0422   3
   4  -2   1 517.863 8.35287   5
  -5   2  -1 1.37949 0.56227   6
  -5   2  -1 0.10612 0.44078   3
  -5   2  -1 -0.0379 0.24916   3
   5  -2   1 0.60795 0.36607   3
   5  -2   1 0.22708 0.13726   5
   5  -2   1 0.48057 0.41536   3
  -6   2  -1 167.950 6.15921   3
  -6   2  -1 156.910 5.14750   3
  -6   2  -1 159.973 5.70512   6
   6  -2   1 167.717 5.27698   3
   6  -2   1 164.145 4.80824   3
   6  -2   1 160.752 3.14411   5
  -7   2  -1 161.573 6.13443   6
  -7   2  -1 165.980 6.60091   3
  -7   2  -1 158.399 5.56168   3
   7  -2   1 163.999 5.49585   3
   7  -2   1 165.954 5.04826   3
  -8   2  -1 12.2604 2.24867   3
  -8   2  -1 15.7759 2.02725   6
  -8   2  -1 16.9343 1.87892   3
   8  -2   1 19.8266 1.66310   3
   8  -2   1 19.5945 1.86751   3
  -9   2  -1 31.3985 3.25802   3
  -9   2  -1 26.8808 3.39188   4
  -9   2  -1 28.9461 2.85195   6
   9  -2   1 28.5571 2.01160   3
   9  -2   1 27.1045 2.31495   3
 -10   2  -1 3.51774 1.54074   6
 -10   2  -1 1.12718 1.35009   3
 -10   2  -1 1.69505 1.51003   4
  10  -2   1 0.02110 1.07880   3
  10  -2   1 2.26013 0.87160   3
 -11   2  -1 5.53288 1.79420   4
  11   1  -1 1.17700 0.91592   3
  11   1  -1 1.80066 1.52482   3
 -11  -1   1 1.75746 1.67024   4
 -11  -1   1 3.62209 1.60055   3
 -11  -1   1 0.68975 0.79150   5
  10   1  -1 3.29902 0.93561   3
  10   1  -1 2.67752 1.14601   3
 -10  -1   1 2.18109 1.68298   4
 -10  -1   1 3.59373 0.85348   5
 -10  -1   1 5.60426 1.75371   3
   9   1  -1 124.296 3.77784   5
   9   1  -1 109.161 4.13064   3
   9   1  -1 114.059 4.90207   3
  -9  -1   1 117.287 3.92409   5
  -9  -1   1 120.752 6.77495   4
  -9  -1   1 121.340 6.21917   3
   8   1  -1 2.71712 0.90558   3
   8   1  -1 4.25022 0.90684   3
   8   1  -1 4.75032 0.74481   5
  -8  -1   1 2.73606 0.97216   3
  -8  -1   1 3.33477 0.71340   5
  -8  -1   1 3.50440 1.25691   4
  -8  -1   1 3.44570 1.33258   3
   7   1  -1 207.463 4.83823   5
   7   1  -1 193.495 6.23563   3
   7   1  -1 202.716 5.53665   3
  -7  -1   1 212.095 8.01780   4
  -7  -1   1 199.017 6.03557   3
  -7  -1   1 213.055 7.36756   3
  -7  -1   1 197.481 5.03506   5
   6   1  -1 302.486 6.28540   5
   6   1  -1 309.146 7.12051   3
   6   1  -1 303.872 7.90165   3
  -6  -1   1 310.620 7.57787   3
  -6  -1   1 309.780 9.46093   4
  -6  -1   1 318.581 8.85965   3
  -6  -1   1 307.996 6.58965   5
   5   1  -1 324.611 6.44097   5
   5   1  -1 343.078 7.24382   3
   5   1  -1 327.585 7.91410   3
  -5  -1   1 333.249 8.56762   3
  -5  -1   1 323.589 7.46788   3
  -5  -1   1 342.148 6.76394   5
  -5  -1   1 334.733 9.23638   4
   4   1  -1 2.16460 0.51222   3
  -4  -1   1 2.04864 0.60129   4
  -4  -1   1 1.33141 0.39104   3
   3   1  -1 310.360 6.86226   3
   3   1  -1 316.217 5.81732   5
   3   1  -1 324.331 6.27424   3
  -3  -1   1 320.753 5.91185   5
  -3  -1   1 315.003 7.49340   4
  -3  -1   1 322.646 6.41900   3
  -3  -1   1 313.795 7.05968   3
   2   1  -1 291.831 5.38502   3
   2   1  -1 289.485 5.92143   3
   2   1  -1 291.825 6.27754   4
   2   1  -1 284.573 5.14021   5
  -2  -1   1 296.755 6.33450   4
  -2  -1   1 283.276 5.95833   3
  -2  -1   1 276.605 5.13260   5
  -2  -1   1 279.792 5.41817   3
   1   1  -1 781.723 14.5274   3
   1   1  -1 890.209 14.8717   4
  -1  -1   1 907.264 14.6178   3
  -1  -1   1 915.962 14.8901   4
   0  -1   1 100.361 2.13411   4
   0  -1   1 102.191 2.12979   3
  -1   1  -1 233.305 4.50077   3
  -1   1  -1 238.335 4.69564   6
  -1   1  -1 231.258 4.68165   3
   1  -1   1 231.447 4.61135   3
   1  -1   1 231.550 4.68134   6
   1  -1   1 236.964 4.45871   3
  -2   1  -1 351.689 7.04912   3
  -2   1  -1 340.186 6.99166   6
  -2   1  -1 338.674 6.62055   3
   2  -1   1 345.906 5.93315   5
   2  -1   1 341.121 6.89757   3
   2  -1   1 356.878 6.62087   3
  -3   1  -1 1044.50 18.6077   3
  -3   1  -1 1013.59 17.8979   3
   3  -1   1 1027.30 18.3059   3
   3  -1   1 1034.86 17.8334   3
   3  -1   1 1032.94 16.7718   5
  -4   1  -1 809.899 15.6573   3
  -4   1  -1 779.813 13.5768   5
  -4   1  -1 788.437 14.6808   3
   4  -1   1 810.185 13.1861   5
   4  -1   1 794.801 15.1359   3
   4  -1   1 785.611 14.5171   3
  -5   1  -1 650.856 12.9070   3
  -5   1  -1 658.247 14.0986   3
  -5   1  -1 644.487 11.5987   5
   5  -1   1 644.278 11.0104   5
   5  -1   1 656.053 12.6935   3
   5  -1   1 650.305 13.3421   3
  -6   1  -1 90.1235 4.26521   3
  -6   1  -1 85.4683 3.50838   3
   6  -1   1 91.7177 3.37631   3
   6  -1   1 89.4782 2.19278   5
   6  -1   1 88.4233 3.72238   3
  -7   1  -1 3.54241 0.93031   3
  -7   1  -1 2.17153 0.96839   3
   7  -1   1 3.71920 0.53033   5
   7  -1   1 3.11694 0.80209   3
   7  -1   1 2.53428 0.87232   3
  -8   1  -1 85.2131 4.07018   3
  -8   1  -1 100.377 5.33229   3
  -8   1  -1 86.2154 5.51830   4
  -8   1  -1 87.8081 4.64061   6
   8  -1   1 88.3327 4.13916   3
   8  -1   1 95.9720 2.51194   5
   8  -1   1 91.9411 3.70906   3
  -9   1  -1 13.4922 2.49224   3
  -9   1  -1 9.55120 1.78726   6
  -9   1  -1 12.7114 2.72101   4
   9  -1   1 9.55422 1.59876   3
   9  -1   1 11.2405 1.35223   3
 -10   1  -1 -0.9776 0.86501   3
 -10   1  -1 -1.2831 0.97299   6
 -10   1  -1 -1.7496 1.13038   4
  10  -1   1 1.35867 0.92243   3
 -11   1  -1 -1.4401 1.14626   4
 -11   1  -1 -0.8569 1.14915   3
  11  -1   1 -2.6348 1.40784   3
  11  -1   1 0.37491 0.83201   3
  11   0  -1 31.4804 2.98168   3
  11   0  -1 35.8518 2.36399   3
 -11   0   1 31.4449 3.35145   6
 -11   0   1 36.7958 4.25988   4
 -11   0   1 39.2046 4.02503   3
  10   0  -1 10.6772 1.37607   3
  10   0  -1 12.6676 1.85821   3
 -10   0   1 9.28670 2.28952   3
 -10   0   1 7.52916 2.04553   4
   9   0  -1 -0.0365 0.44298   3
   9   0  -1 0.78212 0.72195   3
  -9   0   1 0.84376 0.89858   4
  -9   0   1 0.48919 0.38453   5
  -9   0   1 0.95808 1.00237   3
   8   0  -1 132.759 5.02694   3
   8   0  -1 128.437 4.20330   3
  -8   0   1 132.610 6.80364   4
  -8   0   1 123.588 4.87597   3
  -8   0   1 127.804 3.75257   5
  -8   0   1 131.287 6.10182   3
   7   0  -1 25.8263 1.66754   3
   7   0  -1 25.5828 1.29191   5
   7   0  -1 22.8270 1.91639   3
  -7   0   1 24.3013 2.35690   3
  -7   0   1 26.7406 2.76741   4
  -7   0   1 24.6203 1.89705   3
  -7   0   1 26.3626 1.42551   5
   6   0  -1 217.832 4.54033   5
   6   0  -1 207.463 5.27964   3
   6   0  -1 210.326 5.99332   3
  -6   0   1 196.478 7.42535   4
  -6   0   1 212.484 6.87267   3
  -6   0   1 192.579 5.62036   3
  -6   0   1 206.011 4.70593   5
   5   0  -1 246.562 5.68221   3
   5   0  -1 244.683 6.28773   3
   5   0  -1 243.257 4.90600   5
  -5   0   1 247.968 5.11482   5
  -5   0   1 243.790 7.77279   4
  -5   0   1 249.268 7.00918   3
  -5   0   1 243.801 6.03609   3
   4   0  -1 42.0941 1.31978   5
   4   0  -1 40.4620 1.94699   3
   4   0  -1 40.1582 1.67276   3
  -4   0   1 40.8524 1.83487   3
  -4   0   1 42.6845 2.25136   3
  -4   0   1 44.5086 1.42646   5
  -4   0   1 43.4015 2.64600   4
   3   0  -1 64.3787 1.60955   5
   3   0  -1 64.3081 2.25279   3
   3   0  -1 65.3373 1.97217   3
  -3   0   1 62.8502 2.06427   3
  -3   0   1 70.1966 1.68331   5
  -3   0   1 67.8236 2.96704   4
  -3   0   1 67.9846 2.49720   3
   2   0  -1 1610.54 27.2209   3
  -2   0   1 1674.23 27.5117   3
  -2   0   1 1707.51 27.0070   3
   1   0  -1 621.172 11.1234   4
   1   0  -1 630.887 10.2450   3
  -1   0   1 663.926 10.2925   3
  -1   0   1 613.460 11.0819   4
  -1   0   1 628.335 10.5614   3
  -1   0  -1 7.45571 0.41569   3
  -1   0  -1 6.36920 0.36215   5
  -1   0  -1 8.45575 0.51747   3
   1   0   1 6.46493 0.45217   3
   1   0   1 7.86170 0.38838   5
  -2   0  -1 392.908 7.74159   3
  -2   0  -1 396.491 7.32886   3
  -2   0  -1 399.863 6.98536   5
   2   0   1 396.286 7.32791   3
   2   0   1 403.264 6.90677   5
   2   0   1 396.239 7.66112   3
  -3   0  -1 306.298 6.95330   3
  -3   0  -1 308.329 6.35960   3
   3   0   1 307.049 6.33523   3
   3   0   1 319.422 5.69652   5
   3   0   1 303.153 6.73245   3
  -4   0  -1 180.952 3.98546   5
  -4   0  -1 180.382 4.60269   3
  -4   0  -1 179.591 5.26063   3
   4   0   1 181.663 3.72290   5
   4   0   1 175.643 4.52744   3
   4   0   1 175.141 4.92869   3
  -5   0  -1 199.087 6.19863   3
  -5   0  -1 196.295 4.56317   5
  -5   0  -1 201.985 5.38221   3
   5   0   1 196.359 5.68403   3
   5   0   1 202.909 4.17831   5
   5   0   1 204.671 5.29096   3
  -6   0  -1 83.8770 3.39993   3
  -6   0  -1 90.2691 4.24938   3
  -6   0  -1 88.8971 2.79029   5
   6   0   1 85.8369 3.68986   3
   6   0   1 82.9888 3.22480   3
   6   0   1 86.2108 2.33804   5
  -7   0  -1 0.93500 0.36026   5
  -7   0  -1 -0.0212 0.43362   4
  -7   0  -1 0.05196 0.37224   3
  -7   0  -1 0.63519 0.58257   3
   7   0   1 0.38692 0.44934   3
   7   0   1 -0.1552 0.38910   3
   7   0   1 0.26530 0.23724   5
  -8   0  -1 85.2679 5.23817   4
  -8   0  -1 73.4655 4.59801   3
  -8   0  -1 83.9025 3.01064   5
  -8   0  -1 75.0433 3.73301   3
   8   0   1 77.7587 3.99119   3
   8   0   1 82.8521 3.52135   3
   8   0   1 80.5657 2.48066   5
  -9   0  -1 0.65930 0.93165   4
  -9   0  -1 1.30806 1.09227   3
   9   0   1 0.00046 0.52498   3
   9   0   1 1.76090 0.78861   3
   9   0   1 0.67348 0.39432   5
 -10   0  -1 17.3092 3.15628   4
 -10   0  -1 12.2737 2.22550   6
 -10   0  -1 18.9986 3.08506   3
  10   0   1 15.1387 1.70527   3
  10   0   1 17.0040 2.12571   3
 -11   0  -1 1.86014 1.59273   3
 -11   0  -1 -0.3726 1.41182   6
 -11   0  -1 -1.8528 1.13284   4
  11   0   1 -1.5271 0.61464   3
  11  -1  -1 11.5657 1.51931   3
 -11   1   1 10.6669 2.44117   3
 -11   1   1 9.98062 2.80407   4
  10  -1  -1 10.5184 1.71135   3
  10  -1  -1 14.2346 1.40511   3
 -10   1   1 12.5800 2.51786   3
 -10   1   1 7.71007 1.73148   6
 -10   1   1 10.5128 2.86016   4
   9  -1  -1 8.90890 1.17477   3
   9  -1  -1 9.95433 1.52610   3
  -9   1   1 14.6285 1.97489   6
  -9   1   1 9.38954 2.00426   3
  -9   1   1 11.5715 2.69808   4
   8  -1  -1 15.9721 1.69526   3
   8  -1  -1 15.6537 1.34942   3
  -8   1   1 17.2151 2.23619   3
  -8   1   1 14.0212 2.74342   4
  -8   1   1 13.0005 1.62413   3
   7  -1  -1 258.974 6.26059   3
   7  -1  -1 252.968 6.98071   3
  -7   1   1 253.078 7.08107   3
  -7   1   1 253.060 9.43196   4
  -7   1   1 254.405 5.43180   5
  -7   1   1 255.936 8.38429   3
   6  -1  -1 8.31569 0.91953   3
   6  -1  -1 10.1290 1.15316   3
  -6   1   1 9.03796 1.55145   3
  -6   1   1 8.56465 1.08156   3
  -6   1   1 6.73693 1.40839   4
  -6   1   1 9.34313 0.70302   5
   5  -1  -1 153.147 3.27349   5
   5  -1  -1 155.387 4.02748   3
   5  -1  -1 151.226 4.49030   3
  -5   1   1 149.452 4.38707   3
  -5   1   1 154.503 5.17026   3
  -5   1   1 147.300 3.31398   5
   4  -1  -1 973.465 16.9236   3
   4  -1  -1 973.812 17.5423   3
   4  -1  -1 997.422 16.0594   5
  -4   1   1 984.291 16.1046   5
  -4   1   1 979.959 18.3007   3
  -4   1   1 948.013 17.3210   3
   3  -1  -1 860.108 14.7075   3
   3  -1  -1 861.515 14.0296   5
   3  -1  -1 856.318 15.1367   3
  -3   1   1 860.753 15.0084   3
  -3   1   1 864.886 14.0042   5
  -3   1   1 858.666 15.5891   3
   2  -1  -1 666.183 11.5580   3
   2  -1  -1 676.026 11.2917   3
  -2   1   1 670.469 11.4937   3
  -2   1   1 656.051 11.8111   3
  -2   1   1 687.617 10.7739   5
   1  -1  -1 130.661 2.28205   3
   1  -1  -1 128.128 2.33855   3
  -1   1   1 135.203 2.45420   3
  -1   1   1 126.990 2.54877   3
  -1  -1  -1 436.147 7.66285   3
  -1  -1  -1 432.417 7.48695   5
   1   1   1 444.934 7.69466   3
   1   1   1 442.093 7.26764   4
   1   1   1 434.368 7.41577   3
   1   1   1 432.956 7.46904   5
  -2  -1  -1 1470.48 24.5113   3
  -2  -1  -1 1457.42 24.2771   4
   2   1   1 1450.97 24.4501   3
  -3  -1  -1 70.0270 1.99234   5
  -3  -1  -1 67.3983 2.19152   3
  -3  -1  -1 66.9714 2.59722   3
   3   1   1 69.0661 1.90257   5
   3   1   1 68.4712 2.20654   3
   3   1   1 64.9909 2.46748   3
  -4  -1  -1 4.81615 0.93975   3
  -4  -1  -1 5.04956 0.63713   3
  -4  -1  -1 5.52951 0.56274   5
   4   1   1 3.84036 0.66412   3
   4   1   1 4.37568 0.81132   3
   4   1   1 4.17662 0.46469   5
  -5  -1  -1 6.50843 1.23186   3
  -5  -1  -1 7.07376 1.35764   4
  -5  -1  -1 8.34134 0.78274   5
  -5  -1  -1 5.53696 0.89055   3
   5   1   1 7.08531 0.86583   3
   5   1   1 7.71207 0.65991   5
   5   1   1 7.45895 1.21459   3
  -6  -1  -1 129.510 4.31381   3
  -6  -1  -1 128.361 3.67734   5
  -6  -1  -1 125.138 5.13928   3
  -6  -1  -1 128.013 5.35517   4
   6   1   1 128.336 4.18305   3
   6   1   1 127.489 3.24699   5
   6   1   1 124.111 4.64293   3
  -7  -1  -1 20.1135 2.15821   3
  -7  -1  -1 20.3564 1.40454   5
  -7  -1  -1 20.6962 2.26381   4
  -7  -1  -1 21.1556 1.77105   3
   7   1   1 21.9517 1.71495   3
   7   1   1 16.9589 1.78314   3
   7   1   1 21.0293 1.18882   5
  -8  -1  -1 2.31232 0.75865   3
  -8  -1  -1 0.99058 0.46964   5
  -8  -1  -1 1.22340 0.76649   3
  -8  -1  -1 1.18352 0.94340   4
   8   1   1 1.35688 0.42273   5
   8   1   1 1.50134 0.71231   3
   8   1   1 2.23459 0.75264   3
  -9  -1  -1 22.7715 1.67225   5
  -9  -1  -1 24.6239 2.94731   4
  -9  -1  -1 20.2989 2.67891   3
   9   1   1 23.0677 2.24724   3
   9   1   1 22.1486 1.37601   5
   9   1   1 21.7631 1.93043   3
 -10  -1  -1 8.33837 1.16391   5
 -10  -1  -1 9.75818 2.24617   3
 -10  -1  -1 10.1426 2.42324   4
  10   1   1 9.92560 1.77571   3
  10   1   1 11.3585 1.54556   3
  10   1   1 8.41439 1.06959   5
 -11  -1  -1 93.4770 6.13069   3
 -11  -1  -1 89.4076 6.26920   4
  11   1   1 92.5053 4.10538   3
 -12  -1  -1 2.07787 1.77470   4
 -12  -1  -1 5.27630 1.64703   3
  12   1   1 3.44519 1.23469   3
  11  -2  -1 0.83336 0.68103   3
 -11   2   1 2.53092 1.87328   4
  10  -2  -1 1.45469 0.87016   3
  10  -2  -1 -0.3589 0.55524   3
 -10   2   1 0.06789 1.21999   3
 -10   2   1 -0.4241 1.07346   6
 -10   2   1 0.46505 1.35942   4
   9  -2  -1 4.49198 0.99647   3
   9  -2  -1 2.74820 0.70016   3
  -9   2   1 2.77588 1.26195   6
  -9   2   1 4.48335 1.81462   4
  -9   2   1 -0.2182 1.17311   3
   8  -2  -1 4.81738 0.85498   3
   8  -2  -1 6.31771 1.13154   3
  -8   2   1 3.97796 1.60996   4
  -8   2   1 6.90524 1.33961   6
  -8   2   1 5.08388 1.21547   3
  -8   2   1 4.36801 1.37993   3
   7  -2  -1 34.3465 1.82580   3
   7  -2  -1 35.7708 2.11290   3
  -7   2   1 31.7462 2.50218   6
  -7   2   1 39.2979 3.01752   3
  -7   2   1 33.0892 3.32953   4
  -7   2   1 34.1609 2.31389   3
   6  -2  -1 11.1013 1.15208   3
   6  -2  -1 11.5104 1.03179   3
  -6   2   1 14.7415 1.73150   3
  -6   2   1 11.9771 1.30657   3
   5  -2  -1 30.2414 1.72100   3
   5  -2  -1 32.6079 1.56488   3
  -5   2   1 33.8955 2.22797   3
  -5   2   1 30.8556 1.81230   3
   4  -2  -1 35.0453 1.48585   3
   4  -2  -1 33.6380 1.63325   3
  -4   2   1 33.0752 1.67982   3
  -4   2   1 37.2953 2.08462   3
   3  -2  -1 327.071 6.21898   3
   3  -2  -1 321.412 6.44802   3
  -3   2   1 324.671 6.59390   3
  -3   2   1 323.352 7.11731   3
   2  -2  -1 683.877 11.4494   3
   2  -2  -1 669.397 11.5403   3
  -2   2   1 700.187 12.1981   3
  -2   2   1 679.253 12.1748   6
  -2   2   1 677.143 11.7662   3
   1  -2  -1 8.01506 0.33323   3
   1  -2  -1 7.72859 0.31835   3
  -1   2   1 7.25150 0.45195   3
  -1   2   1 7.55744 0.52484   6
  -1   2   1 8.56492 0.44681   3
  -1   2   1 8.00982 0.30212   5
   0   2   1 1256.42 20.0976   3
   1   2   1 2552.01 46.0860   2
  -2  -2  -1 141.341 3.15249   4
  -2  -2  -1 113.216 2.92843   3
  -2  -2  -1 144.375 3.49954   3
   2   2   1 118.748 2.90961   5
   2   2   1 144.979 3.54121   3
  -3  -2  -1 698.536 12.2477   5
  -3  -2  -1 693.735 13.2309   3
  -3  -2  -1 687.428 12.8674   4
  -3  -2  -1 697.947 12.4856   3
   3   2   1 691.195 12.1034   5
   3   2   1 687.395 12.4686   3
   3   2   1 695.747 13.2140   3
  -4  -2  -1 0.27699 0.21871   3
  -4  -2  -1 0.55870 0.25884   5
  -4  -2  -1 0.36266 0.33620   4
  -4  -2  -1 0.22988 0.28710   3
   4   2   1 0.54374 0.34648   3
   4   2   1 0.09299 0.18090   5
   4   2   1 0.65824 0.30686   3
  -5  -2  -1 43.7195 2.61867   4
  -5  -2  -1 43.7614 2.63418   3
  -5  -2  -1 41.8959 2.10648   3
  -5  -2  -1 44.6553 1.89781   5
   5   2   1 45.5881 2.15451   3
   5   2   1 45.0397 1.73225   5
   5   2   1 43.8731 2.47537   3
  -6  -2  -1 45.7065 2.06366   5
  -6  -2  -1 44.9229 2.96720   4
  -6  -2  -1 42.8079 2.88294   3
  -6  -2  -1 42.1376 2.29508   3
   6   2   1 46.1626 1.82615   5
   6   2   1 45.5559 2.33083   3
   6   2   1 44.4056 2.66325   3
  -7  -2  -1 131.790 4.65880   3
  -7  -2  -1 132.051 5.67260   3
  -7  -2  -1 131.808 4.08914   5
  -7  -2  -1 135.343 5.84590   4
   7   2   1 131.210 3.57807   5
   7   2   1 125.277 4.42984   3
   7   2   1 125.114 5.00432   3
  -8  -2  -1 218.920 5.98338   5
  -8  -2  -1 225.624 8.47049   4
  -8  -2  -1 227.350 8.27687   3
  -8  -2  -1 208.540 6.62903   3
   8   2   1 217.993 7.32481   3
   8   2   1 218.424 5.25205   5
   8   2   1 227.368 6.52435   3
  -9  -2  -1 67.8659 4.52748   3
  -9  -2  -1 63.4220 4.60087   4
  -9  -2  -1 62.2774 2.98561   5
   9   2   1 68.0053 3.93336   3
   9   2   1 66.7146 2.60178   5
   9   2   1 70.8408 3.42640   3
 -10  -2  -1 -0.2316 0.93424   4
 -10  -2  -1 1.78353 0.70896   5
 -10  -2  -1 3.14086 1.33015   3
  10   2   1 2.40486 1.11437   3
  10   2   1 0.28070 0.66862   3
  10   2   1 0.65543 0.60389   5
 -11  -2  -1 18.8954 1.90137   5
 -11  -2  -1 24.4663 3.45023   4
 -11  -2  -1 23.9338 3.32019   3
  11   2   1 19.5923 2.01968   3
  11   2   1 19.8668 1.61253   5
 -12  -2  -1 -0.5450 1.35722   4
 -12  -2  -1 2.66721 1.60486   3
  12   2   1 -2.1097 0.89060   3
 -10   3   1 3.65049 1.54696   6
 -10   3   1 4.78339 2.22845   4
 -10   3   1 8.48848 2.17679   3
   9  -3  -1 23.8353 1.67815   3
   9  -3  -1 27.4475 1.53180   3
  -9   3   1 26.0449 3.59222   4
  -9   3   1 22.1536 2.76916   6
  -9   3   1 23.5123 3.06332   3
   8  -3  -1 9.74482 1.14040   3
   8  -3  -1 12.0465 1.09081   3
  -8   3   1 12.1441 1.89664   6
  -8   3   1 11.8035 2.15713   3
  -8   3   1 8.88533 2.14096   4
   7  -3  -1 0.38814 0.40274   3
   7  -3  -1 0.41228 0.36730   3
  -7   3   1 1.43764 0.67522   3
  -7   3   1 -0.4281 0.46361   6
  -7   3   1 0.96929 0.71437   3
   6  -3  -1 63.4992 2.30467   3
   6  -3  -1 60.4349 2.50341   3
  -6   3   1 69.1839 3.68940   3
  -6   3   1 64.4165 3.05529   3
  -6   3   1 66.8416 3.42530   6
   5  -3  -1 294.453 6.52226   3
   5  -3  -1 295.752 6.23295   3
  -5   3   1 289.712 7.70962   6
  -5   3   1 282.489 7.04398   3
  -5   3   1 305.627 8.09336   3
   4  -3  -1 20.7616 1.17652   3
   4  -3  -1 19.9347 1.07251   3
  -4   3   1 23.0329 1.61061   6
  -4   3   1 21.5150 1.37998   3
  -4   3   1 21.1974 1.59686   3
   3  -3  -1 691.754 11.8460   3
   3  -3  -1 686.005 11.9434   3
  -3   3   1 670.727 13.0389   3
  -3   3   1 684.164 12.4918   3
  -3   3   1 679.121 13.0213   6
   2  -3  -1 326.160 5.85918   3
   2  -3  -1 324.649 5.86722   3
  -2   3   1 319.334 6.34928   3
  -2   3   1 327.827 6.78671   6
  -2   3   1 322.231 6.67123   3
   1  -3  -1 253.859 4.55718   3
   1  -3  -1 250.962 5.19748   6
   1  -3  -1 253.160 4.62739   5
   1  -3  -1 279.239 4.53042   3
  -1   3   1 264.138 5.02042   3
  -1   3   1 256.047 5.04051   3
  -1   3   1 262.383 4.44962   5
  -1   3   1 253.778 5.28494   6
   0  -3  -1 225.265 3.79862   3
   0  -3  -1 203.565 4.26590   6
   0  -3  -1 212.684 4.11627   5
   0  -3  -1 208.131 3.84700   3
   0   3   1 213.899 4.16245   3
   0   3   1 209.601 3.96832   3
   0   3   1 214.085 4.00648   5
  -1  -3  -1 374.432 6.60836   3
  -1  -3  -1 381.128 6.70624   4
  -1  -3  -1 372.153 6.54344   3
  -1  -3  -1 371.939 6.80690   5
   1   3   1 374.421 6.58113   3
   1   3   1 363.866 6.60320   4
   1   3   1 324.613 6.67007   3
   1   3   1 375.875 6.72437   5
  -2  -3  -1 8163.25 140.126   2
  -3  -3  -1 302.626 6.90897   3
  -3  -3  -1 299.912 6.22918   5
  -3  -3  -1 301.653 6.31118   3
  -3  -3  -1 305.805 6.52404   4
   3   3   1 311.525 6.58814   4
   3   3   1 293.341 6.94128   3
   3   3   1 304.033 6.09151   5
  -4  -3  -1 731.120 14.5036   3
  -4  -3  -1 729.711 14.0894   4
  -4  -3  -1 703.153 13.4357   3
  -4  -3  -1 732.364 13.2816   5
   4   3   1 759.145 14.1927   4
   4   3   1 718.036 14.4423   3
   4   3   1 712.455 13.4655   3
   4   3   1 710.205 12.9501   5
  -5  -3  -1 244.914 7.04099   3
  -5  -3  -1 244.652 6.86693   4
  -5  -3  -1 252.217 5.82006   5
  -5  -3  -1 245.313 6.10079   3
   5   3   1 238.954 5.41660   5
   5   3   1 241.137 6.85913   3
   5   3   1 243.345 6.08027   3
  -6  -3  -1 26.2394 2.17586   4
  -6  -3  -1 28.3988 1.86736   3
  -6  -3  -1 26.1856 1.60243   5
  -6  -3  -1 29.3558 2.33050   3
   6   3   1 26.4980 2.13901   3
   6   3   1 25.7790 1.76986   3
   6   3   1 26.3743 1.44723   5
  -7  -3  -1 -0.6262 0.54964   3
  -7  -3  -1 0.01215 0.46320   4
  -7  -3  -1 0.56091 0.40903   5
  -7  -3  -1 0.11469 0.34968   3
   7   3   1 0.08647 0.43471   3
   7   3   1 0.92233 0.46442   5
   7   3   1 0.53344 0.61603   3
  -8  -3  -1 231.840 6.36468   5
  -8  -3  -1 244.057 8.51300   3
  -8  -3  -1 247.535 8.66231   4
  -8  -3  -1 218.560 6.86763   3
   8   3   1 226.132 5.62739   5
   8   3   1 226.489 7.57131   3
   8   3   1 225.365 6.62774   3
  -9  -3  -1 9.31135 1.89315   3
  -9  -3  -1 4.69818 1.37950   4
  -9  -3  -1 6.30586 1.15702   5
  -9  -3  -1 6.58140 1.56429   3
   9   3   1 3.72599 0.77028   5
   9   3   1 4.67340 1.25210   3
   9   3   1 4.42371 1.14936   3
 -10  -3  -1 67.9512 4.94718   4
 -10  -3  -1 62.8999 4.69675   3
 -10  -3  -1 64.0925 3.29584   5
  10   3   1 61.9882 4.96946   3
  10   3   1 62.4551 2.73447   5
  10   3   1 62.4720 3.38337   3
 -11  -3  -1 78.8524 5.70614   4
 -11  -3  -1 67.8820 3.61041   5
 -11  -3  -1 69.9989 5.30073   3
  11   3   1 81.6304 3.97673   3
  11   3   1 76.2563 3.24123   5
 -12  -3  -1 -1.8031 1.07199   5
 -12  -3  -1 -0.5069 1.44673   4
 -12  -3  -1 3.01188 1.45532   3
  12   3   1 -0.4772 0.83238   3
 -10   4   1 11.6848 2.69026   3
 -10   4   1 14.0612 2.95554   4
  -9   4   1 16.9636 2.56125   6
  -9   4   1 17.7131 2.91771   3
  -9   4   1 12.4154 2.72251   4
   8  -4  -1 26.7008 1.41568   3
  -8   4   1 25.8993 2.59012   6
  -8   4   1 24.5793 2.73710   3
   7  -4  -1 139.301 3.53716   3
   7  -4  -1 139.009 3.79683   3
  -7   4   1 147.576 6.23341   3
  -7   4   1 133.921 5.17061   3
  -7   4   1 129.838 5.45682   6
   6  -4  -1 2.63253 0.52624   3
   6  -4  -1 3.19286 0.61061   3
  -6   4   1 3.98048 0.94832   3
  -6   4   1 1.32801 0.93954   3
  -6   4   1 2.99849 0.87418   6
   5  -4  -1 48.7015 1.76174   3
   5  -4  -1 49.5074 1.89659   3
  -5   4   1 46.8817 2.43788   3
  -5   4   1 47.0385 2.70614   6
  -5   4   1 50.2724 2.90510   3
   4  -4  -1 58.1864 1.93804   3
   4  -4  -1 62.7642 1.93469   3
  -4   4   1 59.3102 2.53572   3
  -4   4   1 59.5775 2.79050   6
  -4   4   1 63.6573 2.98306   3
   3  -4  -1 81.6217 2.13991   3
   3  -4  -1 80.1072 2.11135   3
  -3   4   1 80.8705 2.74988   3
  -3   4   1 80.7893 3.06945   3
  -3   4   1 77.2510 2.97308   6
   2  -4  -1 149.931 3.05034   3
   2  -4  -1 150.747 3.11521   3
  -2   4   1 143.107 3.71619   3
  -2   4   1 153.485 4.00261   3
  -2   4   1 145.314 4.03364   6
   1  -4  -1 0.40441 0.14379   3
   1  -4  -1 0.77185 0.28248   6
  -1   4   1 0.39146 0.20612   3
  -1   4   1 0.67365 0.15186   5
  -1   4   1 0.47403 0.26189   6
   0  -4  -1 1127.16 18.8155   5
   0  -4  -1 1124.48 18.5466   3
   0  -4  -1 1121.83 18.4127   3
   0  -4  -1 1103.38 19.1886   6
   0   4   1 1145.75 19.0310   3
   0   4   1 1148.02 18.8271   3
   0   4   1 1166.32 18.6158   5
  -1  -4  -1 1399.84 23.4721   5
  -1  -4  -1 1437.23 23.3282   3
  -1  -4  -1 1389.27 23.1407   3
   1   4   1 1410.95 23.2476   3
   1   4   1 1438.60 23.5173   4
   1   4   1 1430.96 23.5280   3
   1   4   1 1411.34 23.2954   5
  -2  -4  -1 27.8300 1.21660   3
  -2  -4  -1 26.8653 1.27315   5
  -2  -4  -1 25.7937 1.09812   4
  -2  -4  -1 24.2877 1.21773   3
   2   4   1 24.6122 1.36772   3
   2   4   1 24.3481 1.15835   5
   2   4   1 24.6560 1.21468   4
   2   4   1 25.2879 1.16407   3
  -3  -4  -1 806.981 14.9208   3
  -3  -4  -1 810.457 14.3732   3
  -3  -4  -1 790.657 14.3718   5
  -3  -4  -1 806.814 14.3377   4
   3   4   1 812.685 14.6827   4
   3   4   1 801.056 14.1543   5
   3   4   1 784.814 15.1623   3
   3   4   1 796.649 14.2835   3
  -4  -4  -1 49.7507 2.05530   5
  -4  -4  -1 47.6833 2.08809   3
  -4  -4  -1 47.4569 2.22059   4
  -4  -4  -1 45.0077 2.38727   3
   4   4   1 45.4175 2.45388   3
   4   4   1 46.9295 2.26269   4
   4   4   1 48.7206 1.93379   5
   4   4   1 46.1488 2.03134   3
  -5  -4  -1 306.144 7.86163   4
  -5  -4  -1 320.305 7.18525   5
  -5  -4  -1 316.083 8.28089   3
  -5  -4  -1 318.011 7.38412   3
   5   4   1 313.174 6.77548   5
   5   4   1 305.735 7.23523   3
   5   4   1 308.510 7.88786   4
   5   4   1 323.828 8.39264   3
  -6  -4  -1 79.2053 3.23877   3
  -6  -4  -1 78.5603 3.04787   5
  -6  -4  -1 78.5681 3.72261   4
  -6  -4  -1 76.2202 3.83395   3
   6   4   1 73.4612 3.08000   3
   6   4   1 73.3371 3.72283   3
   6   4   1 83.2783 2.81783   5
  -7  -4  -1 113.878 4.35580   3
  -7  -4  -1 115.271 4.04606   5
  -7  -4  -1 110.647 5.14672   3
  -7  -4  -1 125.611 5.31300   4
   7   4   1 114.724 4.22033   3
   7   4   1 119.107 5.05066   3
   7   4   1 120.663 3.66351   5
  -8  -4  -1 12.2465 2.17771   3
  -8  -4  -1 10.2053 1.86633   4
  -8  -4  -1 10.2971 1.41366   3
  -8  -4  -1 10.8300 1.32276   5
   8   4   1 9.14872 1.68207   3
   8   4   1 8.95586 1.09478   5
   8   4   1 10.4525 1.39336   3
  -9  -4  -1 78.9548 4.85620   4
  -9  -4  -1 77.9867 4.17543   3
  -9  -4  -1 84.8585 4.98129   3
  -9  -4  -1 85.1389 3.70696   5
   9   4   1 78.6768 3.76724   3
   9   4   1 78.1679 4.43567   3
   9   4   1 81.2433 3.14143   5
 -10  -4  -1 2.03600 1.20866   3
 -10  -4  -1 2.04593 0.74510   5
 -10  -4  -1 3.07481 1.17240   4
  10   4   1 2.91033 1.03011   3
  10   4   1 2.03197 0.69267   5
 -11  -4  -1 7.62172 2.04169   3
 -11  -4  -1 8.76109 2.12626   4
 -11  -4  -1 7.12333 1.42446   5
  11   4   1 9.44093 1.64172   3
  11   4   1 7.38165 1.33009   5
 -12  -4  -1 -0.5942 1.36717   3
 -12  -4  -1 -1.0558 1.36448   4
  12   4   1 1.80837 1.02897   3
  12   4   1 0.44629 0.65081   5
  -9   5   1 -2.2316 0.97458   6
  -9   5   1 -1.5184 1.10193   4
  -9   5   1 -0.4856 1.03799   3
  -8   5   1 118.614 6.16905   3
  -8   5   1 118.563 5.60871   6
  -7   5   1 21.7560 2.27166   3
  -7   5   1 22.8591 2.56336   3
  -7   5   1 26.3874 2.38277   6
  -6   5   1 0.71390 0.62920   6
  -6   5   1 0.75215 0.69655   3
  -6   5   1 1.19141 0.74996   3
   5  -5  -1 80.8276 2.22858   3
  -5   5   1 77.3575 3.83328   3
  -5   5   1 79.9952 3.44039   3
  -5   5   1 80.1443 3.72160   6
   4  -5  -1 10.8833 0.69606   3
   4  -5  -1 11.5385 0.70242   3
  -4   5   1 12.1121 1.21022   3
  -4   5   1 9.86477 1.27213   3
  -4   5   1 10.2837 1.26093   6
   3  -5  -1 10.5576 0.64966   3
   3  -5  -1 9.96884 0.62351   3
  -3   5   1 11.0211 1.13436   6
  -3   5   1 10.2844 1.15906   3
  -3   5   1 9.86599 1.03065   3
   2  -5  -1 8.41374 0.55364   3
   2  -5  -1 9.02772 0.52180   3
  -2   5   1 7.81208 0.83040   3
  -2   5   1 9.06935 0.96674   6
  -2   5   1 8.75010 0.93317   3
   1  -5  -1 2.76927 0.32055   3
   1  -5  -1 2.72014 0.39802   5
   1  -5  -1 2.96955 0.61338   6
   1  -5  -1 2.80053 0.33401   3
  -1   5   1 2.71694 0.54368   3
  -1   5   1 1.87812 0.46677   3
  -1   5   1 2.65376 0.31897   5
   0  -5  -1 47.8966 1.49298   3
   0  -5  -1 46.9842 1.39376   3
   0  -5  -1 48.4353 1.66167   5
   0  -5  -1 49.8789 1.95949   6
   0   5   1 48.4332 1.48825   5
   0   5   1 47.9895 1.81475   3
   0   5   1 45.1868 1.67260   3
  -1  -5  -1 6.82236 0.62542   5
  -1  -5  -1 7.31910 0.62180   3
  -1  -5  -1 7.25759 0.56660   3
   1   5   1 7.39821 0.60712   5
   1   5   1 5.93844 0.64286   4
   1   5   1 5.79362 0.62334   3
   1   5   1 6.62748 0.59062   3
  -2  -5  -1 377.505 7.77103   5
  -2  -5  -1 383.638 7.53585   3
  -2  -5  -1 385.589 7.60332   4
  -2  -5  -1 387.714 7.65836   3
   2   5   1 391.386 7.59331   3
   2   5   1 395.097 7.58813   5
   2   5   1 401.904 7.83066   4
  -3  -5  -1 947.908 15.9657   4
  -3  -5  -1 899.903 16.2652   5
  -3  -5  -1 890.761 16.4176   3
  -3  -5  -1 907.514 16.1150   3
   3   5   1 901.530 16.4859   4
   3   5   1 891.653 15.9458   5
   3   5   1 909.163 17.0696   3
   3   5   1 893.228 16.0501   3
  -4  -5  -1 498.639 10.0872   3
  -4  -5  -1 461.456 10.5507   3
  -4  -5  -1 497.321 10.1091   4
   4   5   1 502.038 10.5094   4
   4   5   1 492.530 11.0877   3
   4   5   1 515.180 9.78684   5
   4   5   1 519.577 10.0981   3
  -5  -5  -1 275.022 6.51829   5
  -5  -5  -1 252.281 7.22053   3
  -5  -5  -1 260.860 6.51583   3
  -5  -5  -1 263.961 6.86652   4
   5   5   1 257.897 7.47404   3
   5   5   1 264.920 6.06669   5
   5   5   1 257.394 6.95945   4
   5   5   1 251.642 6.37740   3
  -6  -5  -1 148.603 5.27868   4
  -6  -5  -1 156.984 4.72416   5
  -6  -5  -1 157.590 5.71728   3
  -6  -5  -1 147.224 4.78317   3
   6   5   1 149.112 4.25601   5
   6   5   1 147.496 5.64380   3
   6   5   1 150.632 4.73859   3
  -7  -5  -1 0.46740 0.38928   5
  -7  -5  -1 0.62289 0.59560   3
  -7  -5  -1 -0.0821 0.43914   4
   7   5   1 0.60973 0.54782   3
   7   5   1 0.56144 0.42578   5
   7   5   1 1.03300 0.68532   3
  -8  -5  -1 105.994 4.20614   5
  -8  -5  -1 116.584 5.56465   3
  -8  -5  -1 105.071 5.17555   4
  -8  -5  -1 107.319 4.50379   3
   8   5   1 110.340 5.21666   3
   8   5   1 103.885 4.26159   3
   8   5   1 108.926 3.68316   5
  -9  -5  -1 3.09604 1.13902   4
  -9  -5  -1 3.95862 1.03488   5
  -9  -5  -1 1.83959 0.89386   3
  -9  -5  -1 3.86316 1.35433   3
   9   5   1 1.97404 0.62661   5
   9   5   1 1.10757 0.98494   3
   9   5   1 0.40723 0.69625   3
 -10  -5  -1 39.8932 3.64739   4
 -10  -5  -1 32.7921 2.49518   5
 -10  -5  -1 29.4870 3.20948   3
  10   5   1 31.8849 2.12224   5
  10   5   1 35.7834 2.66938   3
 -11  -5  -1 37.0040 3.77024   4
 -11  -5  -1 35.5821 3.72416   3
  11   5   1 39.3519 2.87932   3
  11   5   1 34.8596 2.32340   5
 -12  -5  -1 6.35001 2.10138   4
 -12  -5  -1 2.41085 1.52019   3
  12   5   1 5.03757 1.20558   3
  12   5   1 5.56832 1.26471   5
  -9   6   1 1.04024 1.48024   4
  -9   6   1 -0.8944 1.03255   3
  -8   6   1 70.2081 4.78762   3
  -8   6   1 64.6054 4.05184   6
  -7   6   1 31.4958 2.80916   6
  -7   6   1 35.8091 3.14123   3
  -6   6   1 -0.0540 0.75738   3
  -6   6   1 1.77822 0.71714   6
  -6   6   1 1.04959 0.88823   3
  -5   6   1 41.5105 2.58478   3
  -5   6   1 40.5292 2.65889   6
  -5   6   1 40.4344 2.84208   3
  -4   6   1 7.04797 1.17210   3
  -4   6   1 7.04492 1.23734   6
  -4   6   1 6.95238 1.34220   3
  -3   6   1 10.9182 1.30129   3
  -3   6   1 10.0940 1.19063   6
  -3   6   1 10.9328 1.15870   3
   2  -6  -1 87.3486 3.19531   6
   2  -6  -1 83.9872 2.09809   5
  -2   6   1 83.4701 3.09279   3
  -2   6   1 87.0132 3.22499   6
  -2   6   1 88.3944 3.25135   3
   1  -6  -1 0.25754 0.16754   3
   1  -6  -1 0.83567 0.24959   5
   1  -6  -1 0.67409 0.33540   6
   1  -6  -1 0.55577 0.20353   3
  -1   6   1 0.69029 0.29698   3
  -1   6   1 0.61392 0.33880   3
  -1   6   1 1.30660 0.27636   5
   0  -6  -1 126.701 2.88812   3
   0  -6  -1 124.787 3.29306   5
   0  -6  -1 125.056 3.74318   6
   0  -6  -1 126.948 3.02487   3
   0   6   1 129.931 3.00896   5
   0   6   1 134.241 3.55774   3
   0   6   1 127.481 3.59834   3
   0   6   1 133.084 4.05390   4
  -1  -6  -1 26.5337 1.27935   3
  -1  -6  -1 25.3395 1.15617   3
  -1  -6  -1 24.3910 1.31480   5
   1   6   1 26.1377 1.42026   3
   1   6   1 28.5896 1.26217   5
   1   6   1 25.6943 1.33497   3
   1   6   1 26.4095 1.49789   4
  -2  -6  -1 37.6515 1.60541   3
  -2  -6  -1 34.6850 1.70505   5
  -2  -6  -1 37.2672 1.66487   3
   2   6   1 39.8553 1.71753   3
   2   6   1 38.6343 1.63134   5
   2   6   1 39.4787 1.92689   3
   2   6   1 39.1198 1.79983   4
  -3  -6  -1 301.982 6.84048   3
  -3  -6  -1 320.713 6.61933   4
  -3  -6  -1 303.240 6.67446   3
  -3  -6  -1 300.421 6.88656   5
   3   6   1 297.006 7.44618   3
   3   6   1 308.275 6.59407   5
   3   6   1 311.934 6.72084   3
   3   6   1 304.222 7.09215   4
  -4  -6  -1 1180.45 20.7589   4
  -4  -6  -1 1115.60 20.9991   5
  -4  -6  -1 1173.43 21.4798   3
  -4  -6  -1 1190.17 21.0488   3
   4   6   1 1196.49 20.7107   5
   4   6   1 1168.59 20.9041   3
   4   6   1 1215.82 22.4370   3
   4   6   1 1200.95 21.6715   4
  -5  -6  -1 335.912 8.60985   3
  -5  -6  -1 344.964 8.02815   4
  -5  -6  -1 330.533 7.86876   3
  -5  -6  -1 324.074 7.83289   5
   5   6   1 333.280 9.01346   3
   5   6   1 341.252 7.82889   3
   5   6   1 338.232 8.41632   4
   5   6   1 338.968 7.47899   5
  -6  -6  -1 13.4089 1.27866   5
  -6  -6  -1 14.2495 1.40422   3
  -6  -6  -1 11.2732 1.48392   3
  -6  -6  -1 11.6092 1.36281   4
   6   6   1 13.7657 1.34669   3
   6   6   1 15.1726 1.29862   5
   6   6   1 12.6056 1.62949   3
   6   6   1 16.9180 1.68288   4
  -7  -6  -1 213.237 6.30326   5
  -7  -6  -1 216.903 6.51402   3
  -7  -6  -1 220.064 7.05726   4
  -7  -6  -1 216.798 7.40454   3
   7   6   1 218.052 5.76385   5
   7   6   1 221.363 6.32911   3
   7   6   1 212.654 7.54394   3
  -8  -6  -1 -0.4719 0.35664   5
  -8  -6  -1 0.33591 0.83389   4
  -8  -6  -1 0.28295 0.65903   3
  -8  -6  -1 0.87062 0.61329   3
   8   6   1 -0.4845 0.33416   5
   8   6   1 0.45815 0.46777   3
   8   6   1 -1.1028 0.68108   3
  -9  -6  -1 1.22022 0.82805   4
  -9  -6  -1 -0.2521 0.57329   5
  -9  -6  -1 -1.3654 0.59818   3
   9   6   1 -0.3176 0.49905   3
   9   6   1 2.30063 1.09790   3
   9   6   1 -0.1143 0.39056   5
 -10  -6  -1 0.81129 0.64705   5
 -10  -6  -1 0.79645 0.84533   3
 -10  -6  -1 -0.9135 0.64529   4
  10   6   1 0.77635 0.52291   5
  10   6   1 0.55370 0.82293   3
 -11  -6  -1 29.3561 3.28535   4
 -11  -6  -1 24.9555 3.17173   3
  11   6   1 26.7875 2.41719   3
  11   6   1 26.1532 2.10497   5
 -12  -6  -1 30.3684 3.60966   3
 -12  -6  -1 30.2376 3.65830   4
  12   6   1 25.7947 2.34464   5
  12   6   1 22.2612 2.46349   3
  -8   7   1 24.7389 3.03363   3
  -8   7   1 23.0041 2.63915   6
  -7   7   1 73.4127 4.68114   3
  -7   7   1 68.7694 4.11706   6
  -6   7   1 26.2989 2.35829   6
  -6   7   1 21.6923 2.27486   3
  -6   7   1 21.1779 2.42797   3
  -5   7   1 2.39203 0.92962   3
  -5   7   1 0.52699 0.66343   6
  -4   7   1 0.54781 0.52778   3
  -4   7   1 0.73689 0.52946   6
  -4   7   1 -0.3536 0.45764   3
  -3   7   1 7.85979 1.21129   3
  -3   7   1 6.59857 1.12423   6
  -3   7   1 6.84063 1.23845   3
   2  -7  -1 22.3028 1.62187   6
   2  -7  -1 19.4019 0.94896   5
  -2   7   1 22.5979 1.71101   3
  -2   7   1 21.0601 1.56611   3
   1  -7  -1 51.4041 2.41732   6
   1  -7  -1 51.7556 1.53911   3
   1  -7  -1 52.5520 1.89492   5
  -1   7   1 53.0630 2.39740   3
  -1   7   1 53.0920 2.40525   3
  -1   7   1 53.6804 1.68230   5
   0  -7  -1 36.2335 1.63669   5
   0  -7  -1 37.7434 1.99979   6
   0  -7  -1 37.6504 1.37231   3
   0  -7  -1 35.0536 1.38625   3
   0   7   1 36.2135 1.43890   5
   0   7   1 38.8666 2.16516   4
   0   7   1 36.7798 1.83399   3
   0   7   1 34.5803 1.83227   3
  -1  -7  -1 1.01001 0.36256   3
  -1  -7  -1 0.99354 0.39712   5
  -1  -7  -1 0.40553 0.23660   3
   1   7   1 0.68692 0.32594   3
   1   7   1 1.12229 0.30500   5
   1   7   1 1.54632 0.51364   3
   1   7   1 0.92830 0.38816   4
  -2  -7  -1 332.110 7.43528   5
  -2  -7  -1 330.605 7.01054   3
  -2  -7  -1 340.217 7.27932   3
   2   7   1 341.748 7.06853   5
   2   7   1 343.293 7.62745   4
   2   7   1 347.725 7.34443   3
   2   7   1 343.429 7.82364   3
  -3  -7  -1 98.7700 3.23384   3
  -3  -7  -1 99.6566 3.16416   3
  -3  -7  -1 92.2503 3.28044   5
  -3  -7  -1 100.268 3.21389   4
   3   7   1 93.5579 3.44484   4
   3   7   1 95.5770 3.72738   3
   3   7   1 98.4235 3.08572   5
   3   7   1 100.810 3.26135   3
  -4  -7  -1 15.2693 1.34453   3
  -4  -7  -1 16.6177 1.22811   4
  -4  -7  -1 16.4909 1.35358   5
  -4  -7  -1 16.8562 1.33382   3
   4   7   1 15.7856 1.46082   4
   4   7   1 19.1241 1.31444   5
   4   7   1 16.0290 1.60975   3
   4   7   1 17.9025 1.35488   3
  -5  -7  -1 349.456 8.65891   3
  -5  -7  -1 357.527 8.03829   4
  -5  -7  -1 339.522 8.27283   5
  -5  -7  -1 340.787 8.16159   3
   5   7   1 335.428 9.33085   3
   5   7   1 361.822 8.19091   3
   5   7   1 353.216 7.86741   5
   5   7   1 338.965 8.67834   4
  -6  -7  -1 499.766 11.9353   3
  -6  -7  -1 481.064 10.9350   3
  -6  -7  -1 502.539 11.1072   5
  -6  -7  -1 511.947 11.1720   4
   6   7   1 479.658 10.7887   3
   6   7   1 469.509 12.3467   3
   6   7   1 493.907 11.6726   4
   6   7   1 499.217 10.3973   5
  -7  -7  -1 1.99180 0.71785   5
  -7  -7  -1 2.29783 0.88463   3
  -7  -7  -1 0.47659 0.57204   3
  -7  -7  -1 0.56702 0.58528   4
   7   7   1 2.06841 0.81310   4
   7   7   1 1.25536 0.59098   5
   7   7   1 1.28800 0.63007   3
   7   7   1 0.93766 0.79070   3
  -8  -7  -1 22.4700 2.00495   5
  -8  -7  -1 24.0520 2.47591   3
  -8  -7  -1 20.6476 1.98581   3
  -8  -7  -1 25.4209 2.39193   4
   8   7   1 21.7730 2.52522   3
   8   7   1 25.5396 1.87656   5
   8   7   1 23.3392 2.00015   3
  -9  -7  -1 -0.1012 0.61881   4
  -9  -7  -1 0.09721 0.59109   5
  -9  -7  -1 1.79689 1.08822   3
   9   7   1 -0.7390 0.41110   5
   9   7   1 -0.3741 0.59853   3
 -10  -7  -1 24.1884 2.69937   4
 -10  -7  -1 25.6075 2.99809   3
  10   7   1 24.4784 1.98403   5
  10   7   1 27.4182 2.33652   3
 -11  -7  -1 5.75709 1.83178   3
 -11  -7  -1 10.6478 2.22908   4
  11   7   1 6.77450 1.31890   5
  11   7   1 4.07988 1.31866   3
 -12  -7  -1 1.35181 1.33351   4
 -12  -7  -1 1.77384 1.44410   3
  12   7   1 1.55977 1.01567   5
  12   7   1 0.24964 0.97038   3
  -7   8   1 1.67922 1.13544   6
  -7   8   1 0.66011 0.96909   3
  -6   8   1 3.76489 1.11920   6
  -6   8   1 3.53076 1.32113   3
  -5   8   1 0.90244 0.85707   3
  -5   8   1 1.08738 0.68198   3
  -4   8   1 33.6999 2.60310   3
  -4   8   1 27.1797 2.22814   3
  -4   8   1 30.5958 2.28269   6
  -3   8   1 54.1441 2.87816   3
  -3   8   1 53.3287 3.12292   3
   2  -8  -1 20.9421 1.06623   5
   2  -8  -1 19.9154 1.64321   6
  -2   8   1 22.0941 1.82173   3
  -2   8   1 20.2160 1.67704   3
   1  -8  -1 30.8690 1.94606   6
   1  -8  -1 29.8110 1.47614   5
  -1   8   1 33.2706 1.98646   3
  -1   8   1 29.9893 1.95195   3
  -1   8   1 30.8996 1.34105   5
  -1   8   1 28.8990 2.13765   4
   0  -8  -1 0.10513 0.42135   6
   0  -8  -1 0.71910 0.28536   3
   0  -8  -1 -0.0473 0.20789   3
   0  -8  -1 0.38316 0.29982   5
   0   8   1 0.06523 0.25797   3
   0   8   1 0.80416 0.30620   5
   0   8   1 0.17758 0.35212   3
   0   8   1 0.44871 0.40213   4
  -1  -8  -1 109.013 2.99838   3
  -1  -8  -1 109.356 3.47595   5
  -1  -8  -1 111.879 3.18793   3
   1   8   1 112.724 3.77219   3
   1   8   1 112.654 3.63099   3
   1   8   1 110.148 3.11530   5
   1   8   1 104.285 3.78694   4
  -2  -8  -1 8.11368 0.85936   3
  -2  -8  -1 6.55541 0.76585   3
  -2  -8  -1 6.77344 0.84806   5
   2   8   1 7.18367 0.99625   3
   2   8   1 6.91377 0.86760   3
   2   8   1 8.57975 0.85309   5
   2   8   1 5.85137 0.94851   4
  -3  -8  -1 14.6594 1.15636   3
  -3  -8  -1 14.9410 1.29265   5
  -3  -8  -1 14.4561 1.20893   3
   3   8   1 15.7388 1.22317   5
   3   8   1 12.9165 1.31468   4
   3   8   1 16.9263 1.55199   3
   3   8   1 16.3519 1.29914   3
  -4  -8  -1 1.08474 0.43224   5
  -4  -8  -1 0.03854 0.41417   3
   4   8   1 0.45010 0.47157   4
   4   8   1 0.37522 0.39063   3
  -5  -8  -1 140.020 4.30608   4
  -5  -8  -1 137.863 4.50136   3
  -5  -8  -1 135.175 4.71706   3
  -5  -8  -1 138.039 4.69478   5
   5   8   1 134.526 5.41383   3
   5   8   1 131.690 4.91581   4
   5   8   1 139.789 4.27663   5
   5   8   1 138.570 4.53012   3
  -6  -8  -1 960.270 19.0719   5
  -6  -8  -1 982.422 18.9684   3
  -6  -8  -1 966.616 18.5664   4
  -6  -8  -1 965.647 19.5252   3
   6   8   1 988.584 19.8502   4
   6   8   1 977.066 20.8940   3
   6   8   1 966.479 18.2611   5
   6   8   1 972.880 18.8129   3
  -7  -8  -1 157.536 5.46190   5
  -7  -8  -1 158.004 5.39181   4
  -7  -8  -1 152.575 5.38342   3
  -7  -8  -1 158.896 6.11866   3
   7   8   1 158.786 6.62915   3
   7   8   1 155.703 5.91840   4
   7   8   1 152.261 4.84981   5
   7   8   1 156.487 5.31504   3
  -8  -8  -1 4.61741 1.31925   3
  -8  -8  -1 2.50490 0.78755   5
  -8  -8  -1 4.43070 1.03913   4
  -8  -8  -1 4.01264 1.07887   3
   8   8   1 1.73680 1.14340   3
   8   8   1 3.01724 0.96234   4
   8   8   1 3.29527 0.91202   3
   8   8   1 2.61014 0.79441   5
  -9  -8  -1 6.60895 1.45394   3
  -9  -8  -1 7.92743 1.54322   4
   9   8   1 6.25620 1.38003   3
   9   8   1 5.30986 1.11843   5
 -10  -8  -1 11.5105 2.12543   4
 -10  -8  -1 11.8074 2.42696   3
  10   8   1 8.14248 1.27140   5
  10   8   1 7.77491 1.51800   3
 -11  -8  -1 2.43953 1.21776   4
 -11  -8  -1 3.38970 1.45145   3
  11   8   1 3.22461 0.98480   5
  11   8   1 4.44560 1.26888   3
 -12  -8  -1 28.7457 3.57025   3
 -12  -8  -1 25.5171 3.42740   4
  12   8   1 31.3869 2.83268   3
  12   8   1 32.9543 2.70129   5
  -7   9   1 71.1617 4.75557   3
  -6   9   1 29.9587 3.03431   3
  -6   9   1 29.6002 2.68648   6
  -5   9   1 83.5438 4.60416   3
  -4   9   1 5.67272 1.38487   3
  -4   9   1 2.43226 1.08652   3
  -3   9   1 32.6005 2.43252   3
  -3   9   1 35.8866 2.64947   3
   2  -9  -1 44.5018 1.70411   5
   2  -9  -1 44.9420 2.56963   6
  -2   9   1 47.1423 2.64811   3
  -2   9   1 46.3287 2.81967   3
   1  -9  -1 5.38358 1.03863   6
   1  -9  -1 5.72326 0.72104   5
  -1   9   1 4.34936 0.64449   5
  -1   9   1 4.96794 1.05791   3
  -1   9   1 3.75545 0.96849   4
  -1   9   1 4.55940 0.93626   3
   0  -9  -1 4.54592 0.52271   3
   0  -9  -1 6.12137 1.05294   6
   0  -9  -1 6.15657 0.56293   3
   0  -9  -1 4.44295 0.76411   5
   0   9   1 6.72818 1.27568   4
   0   9   1 5.03073 0.97369   3
   0   9   1 7.02261 0.75967   5
   0   9   1 5.75843 1.04678   3
  -1  -9  -1 34.1509 2.71645   6
  -1  -9  -1 40.6978 1.76968   3
  -1  -9  -1 36.9584 1.99826   5
  -1  -9  -1 41.4311 1.67499   3
   1   9   1 40.5964 2.31073   3
   1   9   1 40.3004 1.81681   5
   1   9   1 40.2453 2.20011   3
   1   9   1 39.7908 2.34966   4
  -2  -9  -1 19.5382 1.36732   3
  -2  -9  -1 20.2714 1.52290   5
  -2  -9  -1 19.6451 1.26564   3
   2   9   1 22.3300 1.40035   5
   2   9   1 19.3333 1.63206   4
   2   9   1 19.7681 1.52029   3
   2   9   1 17.9666 1.60787   3
  -3  -9  -1 302.641 7.50236   5
  -3  -9  -1 297.625 7.11011   3
  -3  -9  -1 295.905 6.87071   3
   3   9   1 304.066 6.92694   5
   3   9   1 304.952 7.35025   3
   3   9   1 278.747 7.59846   4
   3   9   1 293.131 8.11615   3
  -4  -9  -1 0.62455 0.41608   3
  -4  -9  -1 1.16412 0.53803   4
  -4  -9  -1 2.44323 0.63832   3
  -4  -9  -1 0.95282 0.46601   5
   4   9   1 0.51599 0.63452   4
   4   9   1 0.74964 0.55308   3
   4   9   1 1.77308 0.66349   3
  -5  -9  -1 29.6278 1.88212   4
  -5  -9  -1 26.8016 1.96633   3
  -5  -9  -1 29.0584 2.10830   5
  -5  -9  -1 29.5942 1.97090   3
   5   9   1 30.6604 2.08811   3
   5   9   1 31.2329 2.36362   4
   5   9   1 24.0391 2.31904   3
   5   9   1 29.1614 1.88095   5
  -6  -9  -1 62.0650 3.26944   3
  -6  -9  -1 61.4152 3.06164   3
  -6  -9  -1 59.3754 3.14949   5
  -6  -9  -1 54.5067 2.71167   4
   6   9   1 54.6739 3.67664   3
   6   9   1 60.3224 3.06915   3
   6   9   1 51.3619 3.19453   4
   6   9   1 54.2305 2.66312   5
  -7  -9  -1 33.3202 2.61564   3
  -7  -9  -1 33.5565 2.41354   3
  -7  -9  -1 42.7881 2.51291   4
  -7  -9  -1 33.3184 2.46636   5
   7   9   1 37.0385 2.77400   4
   7   9   1 42.2747 3.31165   3
   7   9   1 34.7978 2.27452   5
   7   9   1 33.6894 2.42598   3
  -8  -9  -1 1.61983 0.72668   5
  -8  -9  -1 1.77554 0.80898   4
  -8  -9  -1 3.22834 0.96189   3
   8   9   1 1.74626 0.71768   3
   8   9   1 2.70471 1.05517   4
   8   9   1 1.80039 0.79021   5
  -9  -9  -1 -0.2524 0.58262   3
   9   9   1 0.58506 0.60587   5
   9   9   1 1.68893 0.69129   3
 -10  -9  -1 -0.0403 0.72272   3
  10   9   1 0.56828 0.63059   5
  10   9   1 0.43669 0.70001   3
 -11  -9  -1 -0.0559 1.06434   4
 -11  -9  -1 -0.6737 0.94189   3
  11   9   1 0.74304 0.67262   5
  11   9   1 -0.3575 0.56539   3
 -12  -9  -1 47.7805 4.24981   4
 -12  -9  -1 50.3523 4.60775   3
  12   9   1 50.8055 3.64883   3
  12   9   1 45.7557 3.25077   5
  -6  10   1 171.664 7.58493   3
  -5  10   1 0.42552 0.90878   3
  -4  10   1 5.89707 1.61536   3
  -3  10   1 0.00014 0.62957   3
  -3  10   1 -0.3036 0.75430   3
  -2  10   1 122.957 4.78793   3
  -2  10   1 127.780 5.21051   3
  -2  10   1 126.547 5.52317   4
   1 -10  -1 -0.4249 0.29521   5
   1 -10  -1 0.43523 0.54991   6
  -1  10   1 -0.6582 0.50416   3
  -1  10   1 -0.1932 0.57291   4
  -1  10   1 0.37828 0.49872   3
   0 -10  -1 36.5461 2.40011   6
   0 -10  -1 34.6689 1.93164   5
   0  10   1 36.3595 2.54708   4
   0  10   1 35.1164 2.36307   3
   0  10   1 33.3670 2.23975   3
   0  10   1 36.5777 1.74869   5
  -1 -10  -1 16.0824 1.57951   6
  -1 -10  -1 16.2734 1.06230   3
  -1 -10  -1 13.4699 1.30022   5
  -1 -10  -1 15.5990 1.04054   3
   1  10   1 15.7599 1.53878   3
   1  10   1 15.2850 1.55204   3
   1  10   1 15.5728 1.24880   5
   1  10   1 14.8835 1.60726   4
  -2 -10  -1 73.6740 2.63015   3
  -2 -10  -1 76.1819 3.23099   5
  -2 -10  -1 77.9841 2.84924   3
   2  10   1 77.0709 3.32243   3
   2  10   1 74.1306 3.52875   3
   2  10   1 75.8017 2.85157   5
   2  10   1 76.7089 3.51786   4
  -3 -10  -1 22.5380 1.52180   3
  -3 -10  -1 18.8225 1.64443   5
  -3 -10  -1 20.2325 1.54290   3
   3  10   1 20.4657 1.70998   3
   3  10   1 21.3703 1.56161   5
   3  10   1 22.9952 2.00872   4
  -4 -10  -1 47.6263 2.71660   5
  -4 -10  -1 50.2866 2.48176   3
  -4 -10  -1 54.3283 2.68893   3
   4  10   1 52.4427 2.75527   3
   4  10   1 54.8048 3.12062   4
   4  10   1 54.9265 3.41584   3
   4  10   1 51.9467 2.52790   5
  -5 -10  -1 82.1580 3.49274   3
  -5 -10  -1 75.9876 3.60829   5
  -5 -10  -1 78.0764 3.34503   3
  -5 -10  -1 79.8511 3.35756   4
   5  10   1 74.6702 4.21216   3
   5  10   1 85.0929 3.36995   5
   5  10   1 77.2300 3.50222   3
   5  10   1 76.4478 3.94190   4
  -6 -10  -1 56.6337 3.21230   5
  -6 -10  -1 60.5003 3.10625   3
  -6 -10  -1 58.6424 2.86244   4
  -6 -10  -1 64.7832 3.29883   3
   6  10   1 58.3368 3.90282   3
   6  10   1 62.0159 2.96533   5
   6  10   1 61.2758 3.22403   3
   6  10   1 54.6735 3.40366   4
  -7 -10  -1 57.4721 3.37993   5
  -7 -10  -1 60.6926 3.48490   3
  -7 -10  -1 57.5878 3.19128   3
  -7 -10  -1 58.1894 2.97872   4
   7  10   1 57.9114 3.29639   3
   7  10   1 59.2377 4.15230   3
   7  10   1 59.9136 3.66896   4
   7  10   1 62.0903 3.12321   5
  -8 -10  -1 4.90540 1.13539   4
  -8 -10  -1 5.81658 1.21285   3
  -8 -10  -1 5.23868 1.29448   3
   8  10   1 4.94386 1.22420   3
   8  10   1 5.77350 1.43173   4
   8  10   1 3.27627 1.05602   5
  -9 -10  -1 1.08107 0.74211   3
  -9 -10  -1 0.10858 0.56167   4
   9  10   1 0.31504 0.67042   5
   9  10   1 1.67144 0.95944   4
   9  10   1 0.01265 0.73263   3
 -10 -10  -1 10.8143 1.95291   4
  10  10   1 7.80948 1.65706   3
  10  10   1 7.65567 1.49473   5
 -11 -10  -1 84.6160 4.78712   4
  11  10   1 77.3063 4.09453   5
  11  10   1 86.3884 4.72043   3
 -12 -10  -1 13.5330 2.84712   3
 -12 -10  -1 8.94370 2.01811   4
  12  10   1 8.01970 1.80050   5
  12  10   1 10.3588 1.89543   3
  -5  11   1 4.86070 1.27241   3
  -4  11   1 17.9835 2.66828   3
  -3  11   1 5.50100 1.40885   3
  -2  11   1 5.19880 1.11898   3
  -2  11   1 3.88831 1.06126   3
   1 -11  -1 46.9438 2.23237   5
   1 -11  -1 50.4052 2.95066   6
  -1  11   1 49.1197 3.13196   3
  -1  11   1 48.8587 2.94171   3
  -1  11   1 49.2371 3.35281   4
   0 -11  -1 132.890 4.94245   6
   0 -11  -1 125.682 4.17346   5
   0  11   1 125.050 4.96511   3
   0  11   1 123.912 3.82622   5
   0  11   1 127.345 5.16982   4
   0  11   1 125.770 4.81199   3
  -1 -11  -1 43.2582 2.72051   6
  -1 -11  -1 38.6710 2.26308   5
  -1 -11  -1 43.1767 1.65972   3
  -1 -11  -1 42.6801 1.63786   3
   1  11   1 45.3943 2.73502   3
   1  11   1 41.1508 2.10967   5
   1  11   1 41.9769 2.65617   3
   1  11   1 37.5518 2.63895   4
  -2 -11  -1 44.6237 2.59030   5
  -2 -11  -1 49.7781 2.07010   3
  -2 -11  -1 46.9180 2.16170   3
   2  11   1 50.1655 2.40450   5
   2  11   1 49.6978 2.80283   3
   2  11   1 53.8238 3.08816   3
   2  11   1 40.8006 2.79429   4
  -3 -11  -1 32.4752 1.97072   3
  -3 -11  -1 27.4809 2.05967   5
  -3 -11  -1 29.8035 1.75999   3
   3  11   1 31.1797 2.20907   3
   3  11   1 30.1030 1.92364   5
   3  11   1 26.3106 2.28547   4
  -4 -11  -1 85.4375 3.81579   5
  -4 -11  -1 75.8012 3.34422   3
  -4 -11  -1 78.2419 3.20555   3
   4  11   1 78.4417 4.28067   3
   4  11   1 78.1815 3.26646   5
   4  11   1 75.6775 3.53928   3
   4  11   1 80.1037 4.05615   4
  -5 -11  -1 26.0087 1.95125   3
  -5 -11  -1 22.6473 1.84276   4
  -5 -11  -1 19.5513 1.84842   5
  -5 -11  -1 23.7601 1.79893   3
   5  11   1 20.3272 2.15552   4
   5  11   1 24.9713 1.88846   5
   5  11   1 19.6363 1.87636   3
   5  11   1 23.7077 2.46803   3
  -6 -11  -1 0.09553 0.43628   3
  -6 -11  -1 0.70254 0.61701   5
  -6 -11  -1 0.86314 0.52306   4
   6  11   1 0.92735 0.76402   4
   6  11   1 0.68126 0.95704   3
   6  11   1 0.93597 0.56197   5
  -7 -11  -1 43.7551 2.85982   3
  -7 -11  -1 46.2288 3.00122   3
  -7 -11  -1 46.3459 2.69175   4
   7  11   1 44.9419 3.31831   4
   7  11   1 44.2409 2.97596   3
   7  11   1 45.2969 2.77195   5
  -8 -11  -1 172.629 6.52853   3
  -8 -11  -1 160.570 5.59322   4
   8  11   1 159.097 6.68382   4
   8  11   1 162.808 5.72721   5
   8  11   1 168.915 6.25209   3
  -9 -11  -1 6.45072 1.51346   3
  -9 -11  -1 8.73608 1.47598   4
   9  11   1 5.01896 1.54169   4
   9  11   1 6.58853 1.37163   3
   9  11   1 7.15192 1.39694   5
 -10 -11  -1 10.2586 2.03488   3
 -10 -11  -1 8.58584 1.67874   4
  10  11   1 7.59035 1.58819   3
  10  11   1 7.76297 1.48627   5
 -11 -11  -1 1.22302 1.09977   4
 -11 -11  -1 -0.2485 1.11515   3
  11  11   1 1.74742 1.01143   3
  11  11   1 2.24260 1.01162   5
  -4  12   1 50.4185 3.82817   3
  -3  12   1 91.4273 5.08137   3
  -2  12   1 56.5434 3.65302   3
   1 -12  -1 6.79167 1.35692   6
   1 -12  -1 9.18565 1.11605   5
  -1  12   1 9.08162 2.43864   3
   0 -12  -1 16.0815 1.52604   5
   0 -12  -1 17.2854 1.90529   6
   0  12   1 14.7491 2.81379   4
   0  12   1 22.1903 2.14972   3
   0  12   1 17.8671 1.44213   5
   0  12   1 17.0711 1.94298   3
  -1 -12  -1 36.7691 2.31212   5
  -1 -12  -1 36.5293 2.70220   6
   1  12   1 34.5902 2.74979   4
   1  12   1 38.7603 2.75346   3
   1  12   1 41.6305 2.82928   3
   1  12   1 40.2714 2.16519   5
  -2 -12  -1 0.48537 0.35531   3
  -2 -12  -1 0.49062 0.47119   5
  -2 -12  -1 0.26342 0.31032   3
  -2 -12  -1 -0.7320 0.71811   6
   2  12   1 1.14037 0.52195   5
   2  12   1 -0.2519 0.78685   4
   2  12   1 0.00405 0.43288   3
  -3 -12  -1 35.4702 1.90052   3
  -3 -12  -1 37.6953 2.54924   5
  -3 -12  -1 42.4783 2.20775   3
   3  12   1 42.9207 2.98969   4
   3  12   1 37.1906 2.28677   5
   3  12   1 33.7204 2.48045   3
  -4 -12  -1 1.13721 0.53873   3
  -4 -12  -1 1.03646 0.66652   5
   4  12   1 0.81062 0.84696   3
   4  12   1 1.21420 0.73807   4
   4  12   1 1.48394 0.75033   3
   4  12   1 1.02301 0.59556   5
  -5 -12  -1 -0.9975 0.49274   3
  -5 -12  -1 0.15319 0.49889   3
  -5 -12  -1 -0.4413 0.46860   5
   5  12   1 0.19000 0.49998   5
   5  12   1 1.56992 0.82597   4
   5  12   1 0.53637 0.51443   3
  -6 -12  -1 0.88584 0.66175   3
  -6 -12  -1 1.00942 0.60392   4
  -6 -12  -1 0.75790 0.59082   3
   6  12   1 0.64383 0.59470   5
   6  12   1 0.46707 0.85869   4
   6  12   1 1.92143 0.75232   3
  -7 -12  -1 21.4867 1.92057   4
  -7 -12  -1 19.8729 2.06005   3
  -7 -12  -1 22.5814 2.05797   3
   7  12   1 15.6098 1.77580   5
   7  12   1 18.3574 2.23983   4
   7  12   1 20.7375 2.19955   3
  -8 -12  -1 0.21361 0.65377   3
  -8 -12  -1 0.09420 0.54040   4
   8  12   1 0.71774 0.93839   4
   8  12   1 -0.5276 0.52432   5
   8  12   1 0.30796 0.55216   3
  -9 -12  -1 1.44825 0.69621   4
  -9 -12  -1 1.27831 0.88367   3
   9  12   1 2.10845 0.90079   5
   9  12   1 3.68620 1.39593   4
   9  12   1 -0.0349 0.78634   3
 -10 -12  -1 5.97239 1.21497   4
 -10 -12  -1 4.02924 1.24461   3
  10  12   1 3.56499 1.23034   5
  10  12   1 4.72171 1.25366   3
 -11 -12  -1 7.13796 1.88864   3
 -11 -12  -1 3.22514 1.26166   4
  11  12   1 2.70761 1.20978   3
  11  12   1 4.10625 1.51465   5
  -3  13   1 1.69363 1.18585   3
  -2  13   1 49.9049 3.71119   3
   1 -13  -1 15.5524 1.89892   6
   1 -13  -1 18.2949 1.47495   5
  -1  13   1 21.4759 2.35921   3
   0 -13  -1 -0.7554 0.78007   6
   0 -13  -1 -1.1304 0.61260   5
   0  13   1 -0.2325 0.71483   3
  -1 -13  -1 7.76210 1.29017   5
  -1 -13  -1 11.3994 1.73455   6
   1  13   1 7.92080 1.60423   3
   1  13   1 8.72478 1.14601   5
  -2 -13  -1 0.50402 0.70283   5
  -2 -13  -1 1.05399 0.75731   6
   2  13   1 2.94408 1.00911   4
   2  13   1 0.38189 0.68391   3
   2  13   1 1.90340 0.76035   5
  -3 -13  -1 39.8783 2.06230   3
  -3 -13  -1 28.7226 4.19724   6
  -3 -13  -1 40.0482 1.94045   3
  -3 -13  -1 35.9424 2.58641   5
   3  13   1 36.5200 3.02658   4
   3  13   1 38.4229 2.76582   3
   3  13   1 33.8357 2.25571   5
  -4 -13  -1 0.04254 0.54384   3
  -4 -13  -1 0.02531 0.55091   3
   4  13   1 1.70432 0.78823   5
   4  13   1 0.89069 0.71757   3
   4  13   1 -1.2436 0.80444   4
  -5 -13  -1 4.42646 0.97754   3
  -5 -13  -1 5.87579 1.17514   3
   5  13   1 2.62655 1.26724   4
   5  13   1 5.61263 1.24886   5
   5  13   1 3.64600 1.16965   3
  -6 -13  -1 33.6639 2.37251   3
  -6 -13  -1 34.4089 2.45821   3
   6  13   1 33.1779 3.00224   4
   6  13   1 32.0726 2.64632   3
   6  13   1 28.7674 2.35156   5
  -7 -13  -1 3.81796 1.08566   3
  -7 -13  -1 6.93259 1.40657   3
  -7 -13  -1 4.82496 1.05622   4
   7  13   1 4.45783 1.44872   4
   7  13   1 6.78039 1.38704   5
   7  13   1 3.59585 1.06285   3
  -8 -13  -1 11.3041 1.59904   4
  -8 -13  -1 10.9228 1.78618   3
   8  13   1 11.7976 1.83069   5
   8  13   1 10.6438 1.87721   4
   8  13   1 9.59030 1.80509   3
  -9 -13  -1 95.1959 4.39551   4
  -9 -13  -1 99.9816 5.05534   3
   9  13   1 94.1553 5.19779   4
   9  13   1 86.3245 4.77083   3
   9  13   1 99.1849 4.76641   5
 -10 -13  -1 19.9863 2.13591   4
 -10 -13  -1 17.1833 2.59784   3
  10  13   1 17.7711 2.22923   3
  10  13   1 15.0037 2.26256   5
  -2  14   1 30.1278 3.05541   3
  -1  14   1 25.9902 2.71570   3
   0 -14  -1 2.76047 1.05230   5
   0 -14  -1 1.29553 0.95254   6
   0  14   1 3.41956 1.31669   3
  -1 -14  -1 5.12505 1.18697   5
  -1 -14  -1 4.41362 1.27097   6
   1  14   1 5.15787 1.44840   3
   1  14   1 3.23080 0.87426   5
  -2 -14  -1 9.23207 1.80136   6
  -2 -14  -1 6.33253 1.41205   5
   2  14   1 8.23409 1.34166   5
   2  14   1 9.66413 1.75525   3
  -3 -14  -1 60.5254 2.30216   3
  -3 -14  -1 66.3786 2.45049   3
   3  14   1 69.1241 3.91970   3
   3  14   1 62.9629 3.24613   5
  -4 -14  -1 57.3455 2.60780   3
  -4 -14  -1 59.4708 2.74434   3
   4  14   1 52.0430 3.76044   4
   4  14   1 60.0221 3.68676   3
   4  14   1 53.5273 3.12502   5
  -5 -14  -1 2.24319 0.89631   3
  -5 -14  -1 3.29316 0.91303   3
   5  14   1 1.41247 0.74718   5
   5  14   1 3.23710 1.27728   4
   5  14   1 3.05205 0.98038   3
  -6 -14  -1 1.08396 0.77028   3
  -6 -14  -1 2.60226 0.87649   3
   6  14   1 1.63437 0.87702   3
   6  14   1 0.90619 0.74611   5
   6  14   1 0.92742 1.12757   4
  -7 -14  -1 0.53409 0.89153   3
  -7 -14  -1 1.96612 0.92396   3
   7  14   1 1.37292 0.74281   3
   7  14   1 1.92631 0.83977   5
   7  14   1 0.39174 1.22825   4
  -8 -14  -1 3.86284 1.14946   4
  -8 -14  -1 1.39832 0.86209   3
   8  14   1 1.56768 1.02566   5
   8  14   1 7.65972 1.70624   4
   8  14   1 3.50795 1.19102   3
  -9 -14  -1 0.41527 0.73714   4
   9  14   1 1.37743 0.84551   5
   9  14   1 -0.9066 0.92924   3
 -10 -14  -1 141.845 5.80402   4
 -10 -14  -1 146.631 6.55353   3
  10  14   1 153.233 6.95534   3
  10  14   1 143.451 6.37193   5
   0  15   1 8.45639 2.06483   3
  -1 -15  -1 -1.4859 1.13968   6
  -1 -15  -1 -0.5909 1.23368   5
   1  15   1 2.28609 1.32821   3
  -2 -15  -1 2.31358 1.15843   6
   2  15   1 4.29159 0.98395   5
   2  15   1 2.69837 0.97817   3
   3  15   1 10.6346 1.91649   3
   3  15   1 5.83670 1.22378   5
  -4 -15  -1 10.0831 1.19466   3
  -4 -15  -1 13.9611 1.35177   3
   4  15   1 11.2031 1.68038   5
   4  15   1 12.4301 2.07468   3
  -5 -15  -1 0.88475 0.75529   3
  -5 -15  -1 1.95274 1.01869   6
   5  15   1 0.72311 0.80191   3
   5  15   1 -0.3618 0.65651   5
  -6 -15  -1 1.08272 0.92110   3
  -6 -15  -1 0.17354 0.90385   3
   6  15   1 2.08340 1.05093   3
   6  15   1 2.66983 0.98370   5
  -7 -15  -1 5.32307 1.23849   3
   7  15   1 4.30685 1.23155   3
   7  15   1 6.09086 1.52209   5
  -8 -15  -1 2.23706 1.23866   3
   8  15   1 -0.6473 0.92616   5
   8  15   1 1.50829 1.11023   3
  -9 -15  -1 0.39019 0.99774   3
   9  15   1 0.25769 0.97176   3
   9  15   1 1.98080 1.40753   5
   3  16   1 14.5956 1.91710   5
   4  16   1 13.2148 2.27708   3
   4  16   1 17.6167 2.07212   5
  -5 -16  -1 -0.5301 0.72304   3
  -5 -16  -1 -1.6980 1.40277   6
   5  16   1 1.21422 1.26667   3
   5  16   1 -0.8253 0.68680   5
  -6 -16  -1 7.83810 1.47209   3
   6  16   1 6.31971 1.43529   5
   6  16   1 4.01479 1.25473   3
  -7 -16  -1 17.5267 2.26318   3
   7  16   1 13.1816 2.36461   3
   7  16   1 13.1288 1.89655   5
   6  16  -2 0.46903 0.85865   3
   6  16  -2 2.32486 1.13155   5
  -6 -16   2 1.47587 1.02085   3
   5  16  -2 10.1086 2.12435   3
   5  16  -2 9.39795 1.86957   5
  -5 -16   2 9.59133 1.66670   3
   4  16  -2 4.86613 1.61149   3
  -4 -16   2 6.56774 1.31328   3
   3  16  -2 39.3197 3.58746   3
  -3 -16   2 34.5519 2.39774   3
   8  15  -2 0.86703 0.99055   5
   8  15  -2 3.31053 1.20065   3
  -8 -15   2 1.46402 1.11002   4
  -8 -15   2 1.49988 1.17477   3
   7  15  -2 8.81581 1.68694   5
   7  15  -2 7.96005 1.67084   3
  -7 -15   2 10.2579 1.84985   3
   6  15  -2 7.52176 1.60218   5
  -6 -15   2 8.43470 1.63595   3
   5  15  -2 10.1132 2.05126   3
   5  15  -2 8.59110 1.65744   5
  -5 -15   2 7.04184 1.51313   3
  -5 -15   2 7.65963 1.98750   6
   4  15  -2 7.67712 1.50824   5
   4  15  -2 7.99307 1.87704   3
  -4 -15   2 6.19989 1.38966   3
  -4 -15   2 11.0631 1.64357   3
  -4 -15   2 6.27207 1.98163   6
   3  15  -2 31.0673 3.08205   3
  -3 -15   2 31.5812 2.30375   3
  -3 -15   2 34.9263 2.50967   3
   2  15  -2 4.81918 1.47929   3
  -2 -15   2 6.70812 1.17918   3
  -2 -15   2 5.10577 1.17316   3
   1  15  -2 24.8907 2.98806   3
  -1 -15   2 23.7880 1.59864   3
   0  15  -2 2.74046 1.42859   3
   9  14  -2 14.4195 2.36425   5
   9  14  -2 20.4494 2.60090   3
  -9 -14   2 18.0073 2.32939   4
  -9 -14   2 18.2114 2.62968   3
   8  14  -2 -0.2968 0.69278   5
  -8 -14   2 1.28555 0.81468   4
  -8 -14   2 2.16993 0.91813   3
   7  14  -2 0.60224 0.77205   5
   7  14  -2 0.04290 0.79491   3
  -7 -14   2 -0.7428 0.68051   3
  -7 -14   2 -0.0020 0.70559   4
   6  14  -2 10.2781 1.94203   3
   6  14  -2 6.72352 1.39243   5
  -6 -14   2 9.78054 1.71924   3
   5  14  -2 5.67247 1.32521   3
   5  14  -2 6.16635 1.49412   5
  -5 -14   2 7.46594 1.53792   3
  -5 -14   2 5.57862 1.35152   3
   4  14  -2 5.32663 1.28477   5
   4  14  -2 5.10635 1.43666   3
  -4 -14   2 2.82837 1.12589   3
  -4 -14   2 6.54325 1.46929   3
  -4 -14   2 3.93472 1.41675   6
   3  14  -2 -0.4269 0.69844   3
   3  14  -2 -0.2218 0.54210   5
  -3 -14   2 0.17501 0.57881   3
  -3 -14   2 -0.2790 0.86815   6
   2  14  -2 19.4163 2.36076   3
  -2 -14   2 15.0594 2.38569   6
  -2 -14   2 17.6793 1.78181   3
  -2 -14   2 18.9839 1.68161   3
   1  14  -2 47.7742 3.63782   3
  -1 -14   2 39.8187 2.24953   3
  -1 -14   2 46.2173 2.34539   3
  -1 -14   2 39.2157 2.68196   5
   0  14  -2 -0.3296 1.01475   3
   0 -14   2 -1.1328 0.74609   5
   0 -14   2 0.57459 0.57354   3
   0 -14   2 -0.3241 0.53627   3
  -1  14  -2 7.70481 1.89524   3
   1 -14   2 11.3825 1.53310   5
  -2  14  -2 2.08136 1.40853   3
  10  13  -2 52.3809 3.76110   5
  10  13  -2 43.0263 3.58050   3
 -10 -13   2 52.4042 3.59408   4
 -10 -13   2 54.6689 4.05296   3
   9  13  -2 3.96076 1.14972   5
   9  13  -2 1.73220 1.08076   3
  -9 -13   2 3.07669 1.21921   3
  -9 -13   2 4.79198 1.21619   4
   8  13  -2 37.1392 3.06015   3
   8  13  -2 28.5047 2.67136   5
  -8 -13   2 32.4107 2.85917   3
  -8 -13   2 31.3574 2.71685   4
   7  13  -2 1.35206 0.87085   3
  -7 -13   2 1.41943 0.85894   3
  -7 -13   2 1.26385 0.88576   4
   6  13  -2 8.58887 1.85704   3
   6  13  -2 14.2011 1.78031   5
   6  13  -2 12.4440 2.52660   4
  -6 -13   2 11.9537 1.67737   4
  -6 -13   2 11.3381 1.82733   3
   5  13  -2 96.5368 4.35882   5
  -5 -13   2 86.9565 4.01579   3
  -5 -13   2 88.1393 4.36973   3
   4  13  -2 15.3801 1.92990   3
   4  13  -2 14.2734 1.79007   5
   4  13  -2 16.8509 2.28416   4
  -4 -13   2 16.0594 1.83370   3
  -4 -13   2 12.7909 1.64843   3
   3  13  -2 2.55337 1.03063   3
   3  13  -2 0.16506 0.63230   5
  -3 -13   2 0.41123 0.54213   5
  -3 -13   2 -0.0906 0.58698   3
  -3 -13   2 2.16740 0.76838   3
  -3 -13   2 1.15335 0.93696   6
   2  13  -2 0.33508 0.74763   3
  -2 -13   2 0.33067 0.54016   3
  -2 -13   2 1.22269 0.65010   5
  -2 -13   2 -0.3878 0.71598   6
  -2 -13   2 -0.3513 0.57598   3
   1  13  -2 85.5223 4.69210   3
  -1 -13   2 81.6332 3.24411   3
  -1 -13   2 80.0640 3.58453   5
  -1 -13   2 86.5944 3.45501   3
  -1 -13   2 78.7335 4.49106   6
   0  13  -2 12.0996 2.16092   3
   0 -13   2 14.4031 1.53235   5
   0 -13   2 11.0179 1.29675   3
   0 -13   2 14.8780 1.34754   3
  -1  13  -2 17.1555 2.86534   3
   1 -13   2 15.2485 1.21163   3
   1 -13   2 11.9028 1.46543   5
   1 -13   2 16.8620 1.21461   3
  -2  13  -2 3.70668 1.21869   3
   2 -13   2 0.56444 0.91503   6
   2 -13   2 2.24063 0.63438   5
  -3  13  -2 14.3133 2.48745   3
  11  12  -2 13.3650 2.16342   5
  11  12  -2 17.1415 2.82724   3
 -11 -12   2 8.56081 2.21349   3
 -11 -12   2 9.89986 1.88616   4
  10  12  -2 18.4815 2.42463   3
  10  12  -2 22.8321 2.50051   5
 -10 -12   2 19.8417 2.33305   4
 -10 -12   2 21.4823 2.68612   3
   9  12  -2 2.78096 1.11297   5
   9  12  -2 2.47046 1.08186   3
  -9 -12   2 2.38558 1.07011   4
  -9 -12   2 3.54251 1.25238   3
   8  12  -2 21.6924 2.35727   3
   8  12  -2 21.7534 2.22604   5
  -8 -12   2 25.4663 2.34084   4
  -8 -12   2 22.2085 2.42089   3
   7  12  -2 2.25552 1.05850   4
   7  12  -2 -0.4789 0.62243   5
   7  12  -2 -0.6503 0.43026   3
  -7 -12   2 1.23694 0.71918   4
  -7 -12   2 0.41596 0.61304   3
   6  12  -2 17.8859 1.96803   5
   6  12  -2 20.4895 2.10793   3
   6  12  -2 19.1798 2.48238   4
  -6 -12   2 18.3968 1.91732   3
  -6 -12   2 14.1856 1.83363   4
  -6 -12   2 15.8323 1.87001   3
   5  12  -2 72.8983 4.64448   4
   5  12  -2 83.0621 4.25040   3
   5  12  -2 85.1164 3.91314   5
  -5 -12   2 78.1983 3.71839   3
  -5 -12   2 83.1124 4.17287   4
  -5 -12   2 85.2451 4.11495   3
   4  12  -2 26.7707 2.13925   5
   4  12  -2 20.0485 2.43430   4
   4  12  -2 23.9023 2.24461   3
  -4 -12   2 21.7617 2.07202   3
  -4 -12   2 23.9379 1.92987   3
  -4 -12   2 23.6374 2.02872   5
   3  12  -2 61.7799 3.99478   4
   3  12  -2 70.9527 3.42689   5
   3  12  -2 67.6982 3.80255   3
  -3 -12   2 66.3293 3.44467   3
  -3 -12   2 75.6963 4.12840   6
  -3 -12   2 65.4346 3.31882   5
  -3 -12   2 73.1183 3.24887   3
   2  12  -2 15.5872 1.89180   3
   2  12  -2 13.5006 1.54747   5
   2  12  -2 16.0088 2.05077   4
  -2 -12   2 13.6016 1.46986   5
  -2 -12   2 16.4280 1.55378   3
  -2 -12   2 12.3589 1.98371   6
  -2 -12   2 14.2918 1.57099   3
   1  12  -2 -0.1326 0.57369   3
   1  12  -2 -0.3353 0.60962   4
  -1 -12   2 0.56056 0.57017   6
  -1 -12   2 0.56782 0.55778   3
  -1 -12   2 0.76102 0.50119   5
  -1 -12   2 1.07929 0.55915   3
   0  12  -2 1.17149 0.82822   3
   0 -12   2 1.71921 0.57243   3
   0 -12   2 1.86286 0.91889   6
   0 -12   2 1.75621 0.59810   5
   0 -12   2 1.75873 0.58452   3
  -1  12  -2 137.057 6.14919   3
   1 -12   2 143.234 4.12680   3
   1 -12   2 134.399 4.27313   5
   1 -12   2 135.861 3.90492   3
   2 -12   2 3.27915 1.52486   6
   2 -12   2 2.50915 0.62276   5
  -3  12  -2 8.46649 2.02332   3
  -4  12  -2 -1.0287 0.93691   3
  11  11  -2 19.4177 2.43344   5
  11  11  -2 24.3888 2.68394   3
 -11 -11   2 16.6257 2.72656   4
 -11 -11   2 23.7392 2.95496   3
  10  11  -2 5.25191 1.35618   5
  10  11  -2 2.39804 1.25357   3
 -10 -11   2 2.37830 1.21742   3
   9  11  -2 1.85908 1.02270   3
   9  11  -2 1.22562 0.80096   5
  -9 -11   2 1.21409 0.96158   3
  -9 -11   2 0.59620 0.79775   4
   8  11  -2 16.7051 1.95972   5
   8  11  -2 12.4177 2.02066   3
   8  11  -2 12.5114 2.25186   4
  -8 -11   2 12.8282 1.77641   4
  -8 -11   2 13.7594 2.16616   3
   7  11  -2 -1.0158 0.41263   5
   7  11  -2 -0.0892 0.50312   3
   7  11  -2 -1.9150 0.81888   4
  -7 -11   2 1.07099 0.75099   3
  -7 -11   2 0.34472 0.65637   4
   6  11  -2 1.85459 0.69596   5
   6  11  -2 0.04320 0.44229   3
   6  11  -2 0.17193 0.81596   4
  -6 -11   2 0.82289 0.63927   3
  -6 -11   2 0.44189 0.65211   3
  -6 -11   2 0.60788 0.48508   4
   5  11  -2 45.4166 2.74271   5
   5  11  -2 44.7444 3.33686   4
   5  11  -2 44.2538 2.90294   3
   5  11  -2 43.5672 3.36558   3
  -5 -11   2 41.3505 2.66936   5
  -5 -11   2 43.2269 2.68827   3
  -5 -11   2 46.2477 2.89633   3
  -5 -11   2 42.1894 2.83115   4
   4  11  -2 -0.2944 0.39585   5
   4  11  -2 0.97505 0.59309   3
   4  11  -2 -0.4689 0.58947   3
   4  11  -2 -0.0444 0.77856   4
  -4 -11   2 -0.4610 0.27132   5
  -4 -11   2 0.09161 0.50574   4
  -4 -11   2 0.34888 0.52153   3
  -4 -11   2 -0.3149 0.43968   3
   3  11  -2 11.5155 1.53182   3
   3  11  -2 9.44327 1.39012   5
   3  11  -2 14.5071 1.88645   4
  -3 -11   2 11.1619 1.33889   5
  -3 -11   2 9.39567 1.50714   3
  -3 -11   2 10.9699 1.33389   3
   2  11  -2 385.061 9.02851   5
   2  11  -2 364.291 10.1304   3
   2  11  -2 384.879 10.0653   3
   2  11  -2 380.418 10.4908   4
  -2 -11   2 384.446 9.42146   3
  -2 -11   2 361.575 8.62296   3
  -2 -11   2 372.859 8.98995   5
  -2 -11   2 383.040 10.4262   6
   1  11  -2 60.8889 3.41382   3
   1  11  -2 61.3984 3.52052   3
   1  11  -2 61.4690 3.68298   4
  -1 -11   2 64.9208 2.90185   5
  -1 -11   2 60.0479 2.65971   3
  -1 -11   2 69.9180 3.83277   6
  -1 -11   2 64.8801 3.05500   3
   0  11  -2 5.63541 1.36706   3
   0  11  -2 4.76576 1.23176   3
   0  11  -2 6.93738 1.48548   4
   0 -11   2 5.35375 0.87039   5
   0 -11   2 4.89634 1.30701   6
   0 -11   2 6.00480 1.00281   3
   0 -11   2 7.21832 0.89022   3
  -1  11  -2 182.308 6.87053   3
  -1  11  -2 182.142 6.44342   3
   1 -11   2 183.630 4.97076   5
   1 -11   2 177.566 4.77086   3
   1 -11   2 186.011 5.07782   3
  -2  11  -2 14.4795 2.31359   3
   2 -11   2 10.9849 1.00077   3
   2 -11   2 11.3152 1.08477   3
   2 -11   2 12.7932 1.02369   5
  -3  11  -2 -0.0399 0.99264   3
  -4  11  -2 -1.8557 0.85203   3
  -5  11  -2 13.6497 2.60429   3
  11  10  -2 29.0864 2.64618   5
  11  10  -2 24.4970 2.72822   3
 -11 -10   2 26.4716 3.10769   4
 -11 -10   2 28.5471 3.28871   3
  10  10  -2 9.59007 1.75800   3
  10  10  -2 6.99652 1.58729   5
 -10 -10   2 10.1766 1.93188   4
 -10 -10   2 9.06988 2.04787   3
   9  10  -2 3.34911 1.57019   4
   9  10  -2 6.96988 1.48551   3
   9  10  -2 3.81617 1.12429   5
  -9 -10   2 6.64569 1.52844   3
  -9 -10   2 5.60459 1.39874   4
   8  10  -2 7.65106 1.44391   5
   8  10  -2 8.04239 1.58796   3
   8  10  -2 7.91198 1.74142   4
  -8 -10   2 7.19132 1.57839   3
  -8 -10   2 5.37052 1.31962   4
   7  10  -2 13.0841 1.71382   3
   7  10  -2 14.1181 2.43092   4
   7  10  -2 14.2224 1.65145   5
  -7 -10   2 12.6643 1.61949   4
  -7 -10   2 11.6248 1.92572   3
  -7 -10   2 15.1013 2.13806   3
   6  10  -2 0.95258 0.56299   5
   6  10  -2 0.25947 0.41438   3
   6  10  -2 -0.6767 0.57668   4
  -6 -10   2 0.30385 0.45359   4
  -6 -10   2 0.09188 0.49682   3
  -6 -10   2 0.17500 0.53341   3
  -6 -10   2 -0.3543 0.35008   5
   5  10  -2 2.07678 0.78782   3
   5  10  -2 1.81823 0.68620   5
   5  10  -2 2.24993 0.89228   3
   5  10  -2 -0.3958 0.76136   4
  -5 -10   2 0.94628 0.49994   5
  -5 -10   2 -0.0851 0.55190   3
  -5 -10   2 0.68833 0.52868   4
  -5 -10   2 0.33736 0.61138   3
   4  10  -2 25.2818 1.91127   5
   4  10  -2 25.4635 2.05631   3
   4  10  -2 21.2470 2.26034   4
   4  10  -2 28.2649 2.47179   3
  -4 -10   2 26.1465 2.07851   4
  -4 -10   2 20.2974 1.73253   5
  -4 -10   2 25.3301 1.89141   3
  -4 -10   2 24.2212 2.05400   3
   3  10  -2 31.4508 2.64778   4
   3  10  -2 35.3564 2.12795   5
   3  10  -2 32.9592 2.31657   3
  -3 -10   2 35.8837 2.09206   3
  -3 -10   2 36.4247 2.37130   3
  -3 -10   2 28.6793 1.96623   5
   2  10  -2 319.208 7.64201   5
   2  10  -2 309.446 8.83296   4
   2  10  -2 297.065 8.55733   3
   2  10  -2 305.255 8.38668   3
  -2 -10   2 310.582 7.62102   5
  -2 -10   2 318.380 8.12795   3
  -2 -10   2 319.991 7.53255   3
  -2 -10   2 314.455 8.83994   6
   1  10  -2 0.29449 0.49556   4
   1  10  -2 0.30395 0.42908   5
   1  10  -2 0.64722 0.54158   3
   1  10  -2 1.27839 0.65793   3
  -1 -10   2 1.23634 0.69547   6
  -1 -10   2 1.10692 0.48797   3
  -1 -10   2 1.09129 0.45942   5
  -1 -10   2 0.34232 0.46500   3
   0  10  -2 51.6138 3.19984   4
   0  10  -2 49.4840 3.05681   3
   0  10  -2 50.9508 2.97276   3
   0 -10   2 49.8856 2.49569   3
   0 -10   2 47.8781 2.21952   3
   0 -10   2 52.5726 2.35427   5
   0 -10   2 47.1587 3.04181   6
  -1  10  -2 0.67034 0.66234   3
  -1  10  -2 1.62472 0.86482   3
  -1  10  -2 0.50791 0.62603   4
   1 -10   2 1.00101 0.55071   3
   1 -10   2 0.33693 0.33906   5
   1 -10   2 0.89239 0.42397   3
   1 -10   2 0.84066 0.50998   6
  -2  10  -2 12.6518 2.08299   3
  -2  10  -2 16.0152 1.74796   3
   2 -10   2 13.0183 1.10361   3
   2 -10   2 12.0491 0.96306   5
   2 -10   2 14.8010 1.25535   3
  -3  10  -2 29.3210 2.85750   3
   3 -10   2 27.5234 1.46086   3
   3 -10   2 31.3835 1.69489   3
  -4  10  -2 60.5729 4.19745   3
   4 -10   2 60.4666 2.23149   3
   4 -10   2 60.4572 2.09885   3
  -5  10  -2 2.03720 1.17288   3
  -6  10  -2 -0.0956 1.20862   3
  12   9  -2 7.69876 1.57913   5
  12   9  -2 7.41539 1.71625   3
 -12  -9   2 8.35788 2.08194   3
 -12  -9   2 10.0078 2.23034   4
  11   9  -2 153.329 6.10874   5
 -11  -9   2 164.648 7.75285   4
 -11  -9   2 153.978 7.71324   3
  10   9  -2 1.39643 0.96000   3
  10   9  -2 1.92108 0.90237   5
 -10  -9   2 -0.5842 0.93882   4
   9   9  -2 -0.4357 0.79954   4
   9   9  -2 0.88259 0.72134   5
   9   9  -2 1.89227 0.78858   3
  -9  -9   2 -0.3151 0.72460   4
   8   9  -2 1.41662 0.94189   4
   8   9  -2 0.29684 0.53586   5
   8   9  -2 2.63641 0.95403   3
  -8  -9   2 1.29621 0.75592   4
  -8  -9   2 1.47343 1.02992   3
   7   9  -2 3.09967 1.15448   3
   7   9  -2 3.83089 1.02812   5
   7   9  -2 2.90301 1.33302   4
   7   9  -2 3.73746 1.05659   3
  -7  -9   2 2.86475 0.79156   5
  -7  -9   2 3.66275 1.06203   3
  -7  -9   2 4.25093 1.05541   3
  -7  -9   2 4.80864 1.14631   4
   6   9  -2 58.0132 3.11380   3
   6   9  -2 58.4882 3.88744   3
   6   9  -2 61.1108 3.04452   5
   6   9  -2 59.2382 3.82658   4
  -6  -9   2 57.5107 3.19887   4
  -6  -9   2 54.6018 2.95123   5
  -6  -9   2 58.5213 3.37141   3
  -6  -9   2 54.8892 3.08141   3
   5   9  -2 155.177 4.95144   5
   5   9  -2 161.482 6.29577   4
   5   9  -2 152.220 5.24747   3
   5   9  -2 166.845 6.43469   3
  -5  -9   2 159.639 5.50433   3
  -5  -9   2 158.697 5.31060   4
  -5  -9   2 153.691 5.18414   3
  -5  -9   2 149.362 5.05042   5
   4   9  -2 4.31588 1.18274   3
   4   9  -2 6.69810 1.23412   3
   4   9  -2 6.67409 1.38608   4
  -4  -9   2 5.68729 0.89875   5
  -4  -9   2 4.68759 0.93209   3
  -4  -9   2 8.56179 1.18921   4
  -4  -9   2 7.41770 1.24426   3
   3   9  -2 19.5954 1.70128   3
   3   9  -2 22.8640 1.63996   5
   3   9  -2 16.7325 1.85268   4
  -3  -9   2 20.0056 1.51826   5
  -3  -9   2 17.9986 1.67094   4
  -3  -9   2 17.9858 1.64749   3
  -3  -9   2 20.7147 1.54669   3
   2   9  -2 6.75125 1.20170   4
   2   9  -2 6.36063 1.13886   3
   2   9  -2 5.44292 0.91384   5
   2   9  -2 4.86426 1.10085   3
  -2  -9   2 6.01599 0.99355   3
  -2  -9   2 6.43014 1.12295   3
  -2  -9   2 5.13221 0.81298   5
   1   9  -2 39.2475 2.03395   5
   1   9  -2 37.9769 2.41336   3
   1   9  -2 37.5186 2.38870   3
   1   9  -2 34.8964 2.39717   4
  -1  -9   2 40.1714 2.00717   3
  -1  -9   2 37.8137 1.93935   5
  -1  -9   2 33.1597 2.40210   6
  -1  -9   2 39.5559 2.28359   3
   0   9  -2 20.2210 1.89577   4
   0   9  -2 20.4275 1.80127   3
   0   9  -2 20.8669 1.84759   3
   0  -9   2 21.2373 1.41014   3
   0  -9   2 17.4983 1.79688   6
   0  -9   2 20.6554 1.59904   3
   0  -9   2 20.7607 1.35274   5
  -1   9  -2 89.4206 3.92689   3
  -1   9  -2 94.0517 4.28118   3
  -1   9  -2 92.2991 4.26258   4
   1  -9   2 96.1543 3.16867   3
   1  -9   2 94.6977 3.40201   3
   1  -9   2 93.7416 4.23730   6
   1  -9   2 94.4127 2.98315   5
  -2   9  -2 20.5373 1.92589   3
  -2   9  -2 17.5201 2.03773   4
  -2   9  -2 19.2229 2.02087   3
   2  -9   2 15.7223 1.19126   3
   2  -9   2 19.7671 1.13370   5
   2  -9   2 17.9550 1.38304   3
  -3   9  -2 -0.8036 0.62695   3
  -3   9  -2 -0.5224 0.50954   3
   3  -9   2 0.71546 0.50683   3
   3  -9   2 0.57271 0.47203   6
   3  -9   2 0.07085 0.38032   3
  -4   9  -2 20.8738 2.34636   3
   4  -9   2 16.0468 1.15655   3
   4  -9   2 17.2289 1.28293   3
  -5   9  -2 22.5196 2.67517   3
   5  -9   2 23.0336 1.33525   3
   5  -9   2 23.2425 1.40220   3
  -6   9  -2 25.3848 2.75013   6
  -6   9  -2 26.2069 3.04900   3
  -7   9  -2 9.13727 2.22824   3
  12   8  -2 2.86371 1.11645   5
  12   8  -2 1.06237 0.89887   3
 -12  -8   2 2.77359 1.33803   3
 -12  -8   2 0.34772 1.23697   4
  11   8  -2 1.67000 1.00701   3
 -11  -8   2 0.94530 1.37642   4
 -11  -8   2 2.67580 1.61960   3
  10   8  -2 7.73120 1.49502   3
 -10  -8   2 8.97849 2.07159   4
 -10  -8   2 11.3554 2.15052   3
   9   8  -2 16.1731 1.78697   5
   9   8  -2 14.9709 1.84717   3
  -9  -8   2 13.5582 2.47664   4
  -9  -8   2 16.7008 2.24876   3
   8   8  -2 18.7206 2.45882   3
   8   8  -2 16.2704 1.69880   5
   8   8  -2 17.6579 1.84158   3
   8   8  -2 11.4195 2.11074   4
  -8  -8   2 14.4707 1.59954   5
  -8  -8   2 18.3550 1.97390   3
  -8  -8   2 15.8023 2.02106   4
  -8  -8   2 17.3409 2.15325   3
   7   8  -2 3.71793 0.87786   5
   7   8  -2 6.62677 1.74697   4
   7   8  -2 5.02877 1.14075   3
   7   8  -2 5.62660 1.51593   3
  -7  -8   2 5.10382 1.06109   3
  -7  -8   2 3.07443 0.74427   5
  -7  -8   2 4.98342 1.25798   4
  -7  -8   2 5.10068 1.32166   3
   6   8  -2 56.1666 3.66841   4
   6   8  -2 55.1523 2.91763   3
   6   8  -2 55.9929 3.70089   3
   6   8  -2 56.5691 2.77210   5
  -6  -8   2 55.7778 2.99531   3
  -6  -8   2 60.6584 3.29679   4
  -6  -8   2 58.2439 3.34936   3
  -6  -8   2 52.6958 2.78954   5
   5   8  -2 84.1918 4.27720   4
   5   8  -2 73.8524 4.03819   3
   5   8  -2 79.7061 3.44023   3
  -5  -8   2 80.2289 3.56027   4
  -5  -8   2 80.8721 3.45688   3
  -5  -8   2 77.7580 3.27333   5
  -5  -8   2 76.7062 3.61738   3
   4   8  -2 3.29548 0.77605   3
   4   8  -2 3.53801 1.01262   3
   4   8  -2 3.67670 0.81571   5
   4   8  -2 3.66858 1.08470   4
  -4  -8   2 3.74552 0.84969   3
  -4  -8   2 2.65330 0.74301   4
  -4  -8   2 3.79545 0.81266   3
  -4  -8   2 3.14883 0.70422   5
   3   8  -2 116.903 4.64814   4
   3   8  -2 114.666 4.60889   3
   3   8  -2 121.223 3.82706   5
   3   8  -2 123.029 4.20708   3
  -3  -8   2 118.519 3.80689   5
  -3  -8   2 122.137 4.22680   3
  -3  -8   2 118.619 4.19226   4
  -3  -8   2 125.078 3.95330   3
   2   8  -2 29.0422 1.67837   5
   2   8  -2 26.5458 1.98999   4
   2   8  -2 21.5704 1.79802   3
   2   8  -2 26.3200 1.83185   3
  -2  -8   2 25.9171 1.56074   5
  -2  -8   2 28.8862 2.01036   4
  -2  -8   2 28.5210 1.64008   3
  -2  -8   2 25.3303 1.78519   3
   1   8  -2 250.192 6.71988   3
   1   8  -2 249.183 6.71901   3
   1   8  -2 243.226 6.80906   4
   1   8  -2 250.285 5.93811   5
  -1  -8   2 241.499 5.85940   3
  -1  -8   2 243.503 6.43242   3
  -1  -8   2 251.147 7.05513   6
  -1  -8   2 247.901 5.80447   5
   0   8  -2 5.44446 1.02162   4
   0   8  -2 5.81758 0.99799   3
   0   8  -2 5.27771 0.99833   3
   0  -8   2 7.00327 0.76381   5
   0  -8   2 6.66966 1.02756   3
   0  -8   2 5.61032 1.10040   6
   0  -8   2 6.79954 0.83395   3
  -1   8  -2 17.0243 1.67253   3
  -1   8  -2 21.0918 1.90012   4
  -1   8  -2 17.8204 1.64382   3
   1  -8   2 18.9562 1.28097   3
   1  -8   2 16.8162 1.08912   5
   1  -8   2 21.2799 1.86861   6
   1  -8   2 17.9320 1.38121   3
  -2   8  -2 11.9120 1.48881   3
  -2   8  -2 10.0051 1.50055   3
  -2   8  -2 11.0582 1.53616   4
   2  -8   2 10.8229 0.79512   5
   2  -8   2 10.5538 1.38202   6
   2  -8   2 9.14170 0.99095   3
   2  -8   2 11.8020 1.04018   3
  -3   8  -2 80.1719 4.21018   4
  -3   8  -2 88.8749 4.07771   3
  -3   8  -2 88.2431 4.36653   3
   3  -8   2 89.9216 3.18689   3
   3  -8   2 85.7652 2.11146   5
   3  -8   2 91.4383 3.06841   3
  -4   8  -2 10.0234 1.61877   6
  -4   8  -2 7.85881 1.49607   3
  -4   8  -2 7.31452 1.53866   3
   4  -8   2 7.91174 0.98396   3
   4  -8   2 8.03487 0.92384   3
  -5   8  -2 -0.1251 0.66810   6
  -5   8  -2 -0.7043 0.51781   3
   5  -8   2 0.83204 0.44116   3
   5  -8   2 0.46559 0.44934   3
  -6   8  -2 18.1639 2.29695   6
  -6   8  -2 14.3426 2.54973   3
   6  -8   2 12.8364 1.20867   3
   6  -8   2 11.6636 1.16462   3
  -7   8  -2 26.0786 2.90400   6
  -7   8  -2 24.1798 3.04101   3
  -8   8  -2 1.19419 1.25078   3
  12   7  -2 42.1366 3.17842   3
  12   7  -2 35.7286 2.88729   5
 -12  -7   2 36.3996 3.93144   3
 -12  -7   2 36.3675 4.17579   4
  11   7  -2 3.60867 1.17293   3
  11   7  -2 2.92580 0.95763   5
 -11  -7   2 5.49307 1.58147   3
 -11  -7   2 3.70041 1.51256   4
  10   7  -2 22.2830 2.02984   5
  10   7  -2 19.8251 2.07307   3
 -10  -7   2 17.8186 3.04613   3
 -10  -7   2 19.7745 2.86549   4
   9   7  -2 25.1594 2.21774   3
   9   7  -2 23.2588 2.02752   5
  -9  -7   2 22.7650 2.66299   3
  -9  -7   2 24.2646 2.70878   4
   8   7  -2 161.795 6.93346   3
   8   7  -2 174.238 5.46801   5
   8   7  -2 171.014 7.14570   4
   8   7  -2 179.842 5.89824   3
  -8  -7   2 175.514 6.97279   3
  -8  -7   2 168.138 6.89897   4
  -8  -7   2 158.760 5.57457   5
  -8  -7   2 159.040 5.91916   3
   7   7  -2 307.937 7.60093   5
   7   7  -2 293.524 9.50687   4
   7   7  -2 299.811 9.52531   3
   7   7  -2 284.452 7.83718   3
  -7  -7   2 287.264 8.16468   3
  -7  -7   2 308.725 9.21171   4
  -7  -7   2 300.245 9.15269   3
  -7  -7   2 295.704 7.82413   5
   6   7  -2 15.3852 1.95682   3
   6   7  -2 14.3727 1.85592   4
   6   7  -2 15.6884 1.53178   3
   6   7  -2 14.3213 1.37266   5
  -6  -7   2 15.1614 1.71888   4
  -6  -7   2 12.3114 1.43132   3
  -6  -7   2 15.6701 1.43484   5
   5   7  -2 54.9163 3.26251   4
   5   7  -2 49.4480 2.51859   3
   5   7  -2 49.1800 2.34425   5
   5   7  -2 47.4955 3.04913   3
  -5  -7   2 49.6109 2.58100   3
  -5  -7   2 44.2703 2.69901   3
  -5  -7   2 53.4057 2.49909   5
  -5  -7   2 46.2915 2.72453   4
   4   7  -2 6.40599 1.22853   3
   4   7  -2 3.75535 0.80462   3
   4   7  -2 4.10209 0.96362   4
   4   7  -2 4.91302 0.88099   5
  -4  -7   2 3.40724 0.66916   5
  -4  -7   2 5.86986 0.95709   3
  -4  -7   2 4.39891 0.94941   4
  -4  -7   2 4.92451 1.01954   3
   3   7  -2 289.392 7.94092   4
   3   7  -2 310.490 7.31764   3
   3   7  -2 307.240 8.02281   3
   3   7  -2 304.323 6.83729   5
  -3  -7   2 292.353 6.91566   3
  -3  -7   2 301.944 7.26519   4
  -3  -7   2 297.156 7.35684   3
  -3  -7   2 296.162 6.78381   5
   2   7  -2 488.401 10.7288   4
   2   7  -2 477.583 10.1898   3
   2   7  -2 473.606 10.5220   3
   2   7  -2 484.244 9.61894   5
  -2  -7   2 472.612 10.1943   3
  -2  -7   2 485.336 9.71326   3
  -2  -7   2 480.298 9.55788   5
  -2  -7   2 475.795 10.3456   4
   1   7  -2 3.57193 0.77161   3
   1   7  -2 3.33040 0.85402   4
   1   7  -2 3.81344 0.79947   3
   1   7  -2 5.41722 0.71856   5
  -1  -7   2 4.78791 0.74786   3
  -1  -7   2 3.51186 0.74845   3
  -1  -7   2 3.81516 0.87158   6
  -1  -7   2 3.39769 0.57082   5
   0   7  -2 195.119 5.50325   3
   0   7  -2 197.518 4.79003   5
   0   7  -2 189.119 5.63705   4
   0   7  -2 200.283 5.64198   3
   0  -7   2 189.393 5.79017   6
   0  -7   2 198.188 5.31137   3
   0  -7   2 192.852 4.51789   5
   0  -7   2 194.172 4.81665   3
  -1   7  -2 31.1328 2.11619   4
  -1   7  -2 35.5411 2.20126   3
  -1   7  -2 28.7451 1.92932   3
   1  -7   2 31.4558 1.62525   3
   1  -7   2 34.2161 1.42590   5
   1  -7   2 31.7679 2.16368   6
   1  -7   2 30.8781 1.76408   3
  -2   7  -2 73.1349 3.49256   3
  -2   7  -2 78.9836 3.71388   4
  -2   7  -2 74.0786 3.33665   3
   2  -7   2 78.3679 3.57403   6
   2  -7   2 76.0873 2.85264   3
   2  -7   2 73.2978 2.69851   3
   2  -7   2 78.2079 2.17157   5
  -3   7  -2 12.6519 1.50027   3
  -3   7  -2 12.1113 1.53550   3
  -3   7  -2 11.2287 1.42928   6
   3  -7   2 12.1060 0.62360   5
   3  -7   2 12.5176 1.50020   6
   3  -7   2 13.3783 1.16963   3
  -4   7  -2 24.8736 2.31083   3
  -4   7  -2 24.7050 2.12046   3
  -4   7  -2 24.8926 2.22068   6
   4  -7   2 24.4542 1.55877   3
   4  -7   2 23.3378 1.59980   3
  -5   7  -2 21.8918 2.17974   6
  -5   7  -2 22.0183 2.38805   3
  -5   7  -2 22.3294 2.18730   3
   5  -7   2 21.8126 1.55622   3
   5  -7   2 23.4496 1.55807   3
  -6   7  -2 63.9769 3.98708   6
  -6   7  -2 55.0429 3.97411   3
   6  -7   2 61.4525 2.60824   3
   6  -7   2 58.2424 2.47113   3
  -7   7  -2 6.68836 1.74332   3
  -7   7  -2 5.58351 1.59993   6
   7  -7   2 5.57037 0.89498   3
   7  -7   2 5.59435 0.89827   3
  -8   7  -2 -2.7401 1.13642   6
  12   6  -2 30.3185 2.68685   5
  12   6  -2 27.1353 2.64307   3
 -12  -6   2 36.3163 4.30360   4
 -12  -6   2 27.2442 3.49086   3
  11   6  -2 2.06378 0.95066   5
  11   6  -2 0.29102 0.70095   3
 -11  -6   2 1.24863 1.17887   3
  10   6  -2 15.6592 1.89886   3
  10   6  -2 19.3931 1.87377   5
 -10  -6   2 23.5417 2.84779   3
 -10  -6   2 15.1411 2.59594   4
   9   6  -2 19.8792 1.93157   3
   9   6  -2 20.2275 2.58740   3
   9   6  -2 17.6902 1.73233   5
  -9  -6   2 20.0423 1.84300   5
  -9  -6   2 17.5519 2.39751   4
  -9  -6   2 22.8577 2.61952   3
   8   6  -2 5.21078 0.99108   5
   8   6  -2 7.27018 1.74184   3
   8   6  -2 4.69914 1.10837   3
  -8  -6   2 5.41846 1.04257   5
  -8  -6   2 4.38728 1.02640   3
  -8  -6   2 5.34517 1.41736   4
  -8  -6   2 3.92885 1.20438   3
   7   6  -2 40.5458 2.50275   3
   7   6  -2 40.9155 2.30282   5
   7   6  -2 40.9316 3.19834   4
   7   6  -2 41.3694 3.09091   3
  -7  -6   2 38.1013 2.30671   5
  -7  -6   2 38.5885 3.00624   4
  -7  -6   2 40.5287 3.01620   3
  -7  -6   2 37.7426 2.53317   3
   6   6  -2 162.052 6.20218   4
   6   6  -2 157.628 4.97555   3
   6   6  -2 166.719 6.20006   3
   6   6  -2 162.734 4.72261   5
  -6  -6   2 170.650 6.15028   4
  -6  -6   2 160.300 4.89591   5
  -6  -6   2 164.604 5.97229   3
  -6  -6   2 155.086 5.13028   3
   5   6  -2 -0.1629 0.27898   3
   5   6  -2 -0.1645 0.44096   3
   5   6  -2 0.15083 0.27765   5
   5   6  -2 0.59300 0.55213   4
  -5  -6   2 0.24674 0.32632   5
  -5  -6   2 0.00847 0.41219   3
  -5  -6   2 -0.1685 0.31680   4
   4   6  -2 112.246 4.49138   4
   4   6  -2 107.690 3.64260   3
   4   6  -2 112.553 3.47680   5
   4   6  -2 112.904 4.44672   3
  -4  -6   2 109.591 4.04756   4
  -4  -6   2 116.295 4.11811   3
  -4  -6   2 111.566 3.68378   3
  -4  -6   2 110.205 3.46929   5
   3   6  -2 927.553 16.7237   5
   3   6  -2 933.867 18.1365   3
   3   6  -2 934.662 18.3172   4
   3   6  -2 933.353 17.2048   3
  -3  -6   2 948.197 16.7817   5
  -3  -6   2 931.100 16.9262   3
  -3  -6   2 932.547 17.4493   4
  -3  -6   2 942.467 17.5152   3
   2   6  -2 6.98202 0.76408   5
   2   6  -2 7.98661 0.88356   3
   2   6  -2 8.13634 0.96558   3
   2   6  -2 8.93988 1.03178   4
  -2  -6   2 9.35531 0.97347   4
  -2  -6   2 7.04005 0.85273   3
  -2  -6   2 8.24722 0.82078   3
  -2  -6   2 7.76218 0.75115   5
   1   6  -2 55.2236 2.02527   5
   1   6  -2 44.1084 2.14701   3
   1   6  -2 51.5649 2.32610   3
   1   6  -2 53.8823 2.41544   4
  -1  -6   2 55.2935 2.34816   3
  -1  -6   2 56.5656 2.10707   3
  -1  -6   2 46.7441 2.31338   4
  -1  -6   2 52.5977 1.87804   5
   0   6  -2 248.889 6.14343   3
   0   6  -2 242.403 6.30337   4
   0   6  -2 240.372 5.39995   5
   0   6  -2 249.301 6.21337   3
   0  -6   2 245.207 5.58122   3
   0  -6   2 249.972 6.52363   6
   0  -6   2 245.385 6.03116   3
   0  -6   2 246.512 5.12450   5
  -1   6  -2 399.802 8.87002   3
  -1   6  -2 382.916 9.12200   4
  -1   6  -2 387.795 8.94909   3
   1  -6   2 391.459 8.04934   3
   1  -6   2 388.277 9.12977   6
   1  -6   2 392.983 8.39368   3
   1  -6   2 395.665 7.30003   5
  -2   6  -2 22.7177 1.70666   3
  -2   6  -2 23.4667 1.81108   3
  -2   6  -2 21.0192 1.71996   6
   2  -6   2 21.0324 1.39389   3
   2  -6   2 23.0718 0.96567   5
   2  -6   2 19.7930 1.67784   6
   2  -6   2 21.0117 1.34428   3
  -3   6  -2 208.703 6.34426   6
  -3   6  -2 211.856 6.12929   3
  -3   6  -2 206.290 6.51349   3
   3  -6   2 198.174 5.17357   3
   3  -6   2 204.713 3.83179   5
   3  -6   2 201.335 5.24577   3
   3  -6   2 193.709 6.17517   6
  -4   6  -2 14.9157 1.73729   3
  -4   6  -2 15.7976 1.72923   6
  -4   6  -2 16.2883 1.63825   3
   4  -6   2 14.8031 1.25064   3
   4  -6   2 14.4592 1.21898   3
  -5   6  -2 12.3293 1.88978   6
  -5   6  -2 13.4959 1.74686   3
  -5   6  -2 16.1089 2.04170   3
   5  -6   2 15.2804 1.33372   3
   5  -6   2 14.7815 1.29006   3
  -6   6  -2 27.0311 2.46418   3
  -6   6  -2 27.6014 2.56276   6
  -6   6  -2 35.8919 3.07750   3
   6  -6   2 28.6645 1.84459   3
   6  -6   2 28.6033 1.80140   3
  -7   6  -2 0.79589 0.89661   6
  -7   6  -2 1.74180 0.87243   3
   7  -6   2 2.04874 0.78568   3
   7  -6   2 -0.7854 0.63169   3
  -8   6  -2 2.02907 1.10334   6
  -8   6  -2 1.02626 1.22520   3
   8  -6   2 1.51805 0.73943   3
  -9   6  -2 80.7651 5.68973   3
   9  -6   2 74.3032 2.74536   3
  12   5  -2 2.07347 1.02373   3
 -12  -5   2 -1.2608 1.43835   4
 -12  -5   2 2.53947 1.74386   3
  11   5  -2 2.39121 0.99088   5
  11   5  -2 1.31956 0.94239   3
 -11  -5   2 1.81946 1.45355   3
 -11  -5   2 1.36200 1.32190   4
  10   5  -2 39.4941 2.49179   5
  10   5  -2 39.4088 2.77002   3
 -10  -5   2 32.3616 3.51067   4
 -10  -5   2 37.8963 2.59109   5
 -10  -5   2 41.0443 3.72380   3
   9   5  -2 3.47416 0.92652   3
   9   5  -2 5.98384 1.09841   5
   9   5  -2 4.14238 1.26410   3
  -9  -5   2 7.85690 1.95387   4
  -9  -5   2 3.85680 0.98032   5
  -9  -5   2 4.27935 1.35832   3
   8   5  -2 52.5473 2.82868   3
   8   5  -2 48.4349 2.51221   5
   8   5  -2 49.8363 3.42388   3
  -8  -5   2 45.6598 2.86215   3
  -8  -5   2 48.8906 3.80968   4
  -8  -5   2 43.7485 2.50706   5
  -8  -5   2 51.1717 3.60246   3
   7   5  -2 121.669 5.63912   4
   7   5  -2 122.683 4.00570   5
   7   5  -2 128.576 5.42360   3
   7   5  -2 112.690 4.21432   3
  -7  -5   2 122.662 5.39972   3
  -7  -5   2 119.157 5.54189   4
  -7  -5   2 118.502 4.13814   5
  -7  -5   2 114.931 4.50132   3
   6   5  -2 52.2375 2.31621   5
   6   5  -2 50.6136 3.23724   4
   6   5  -2 49.6067 2.49060   3
   6   5  -2 47.9596 3.03770   3
  -6  -5   2 52.2698 3.25344   4
  -6  -5   2 49.9257 3.11846   3
  -6  -5   2 50.3975 2.61516   3
  -6  -5   2 52.4402 2.42847   5
   5   5  -2 0.96341 0.59729   3
   5   5  -2 0.47997 0.35580   3
   5   5  -2 0.52362 0.35133   5
   5   5  -2 0.98698 0.59250   4
  -5  -5   2 0.62482 0.48929   4
  -5  -5   2 0.22450 0.29088   3
  -5  -5   2 1.69615 0.66976   3
  -5  -5   2 1.11522 0.40258   5
   4   5  -2 110.013 3.48833   3
   4   5  -2 109.132 3.26439   5
   4   5  -2 104.758 4.24429   4
   4   5  -2 101.345 4.08284   3
  -4  -5   2 102.423 3.22437   5
  -4  -5   2 109.441 3.50006   3
  -4  -5   2 110.665 4.10408   4
   3   5  -2 68.5062 2.54981   3
   3   5  -2 77.4078 3.25745   4
   3   5  -2 67.2899 2.35710   5
   3   5  -2 73.2492 3.11572   3
  -3  -5   2 69.2826 2.82453   4
  -3  -5   2 74.0958 2.55287   3
  -3  -5   2 72.5574 2.84889   3
  -3  -5   2 69.8688 2.37757   5
   2   5  -2 0.37646 0.28849   4
   2   5  -2 0.60504 0.35293   3
   2   5  -2 0.55380 0.24972   5
   2   5  -2 1.26703 0.42741   3
  -2  -5   2 1.14511 0.30909   5
  -2  -5   2 0.55554 0.33468   3
  -2  -5   2 0.35676 0.30930   4
  -2  -5   2 1.16772 0.37912   3
   1   5  -2 450.664 9.30495   4
   1   5  -2 445.872 9.15128   3
   1   5  -2 455.071 8.54776   5
  -1  -5   2 444.646 8.67287   3
  -1  -5   2 444.908 9.09398   3
  -1  -5   2 439.189 9.19397   4
  -1  -5   2 463.142 8.36911   5
   0   5  -2 53.7887 2.32505   4
   0   5  -2 52.8222 2.20766   3
   0   5  -2 52.2217 2.21048   3
   0   5  -2 52.3074 1.84243   5
   0  -5   2 51.6839 2.16059   3
   0  -5   2 54.5265 1.67606   5
   0  -5   2 52.5415 2.38536   6
   0  -5   2 53.8594 1.99917   3
  -1   5  -2 137.946 4.07690   3
  -1   5  -2 130.664 4.20513   4
  -1   5  -2 132.664 4.10966   3
   1  -5   2 133.051 3.79959   3
   1  -5   2 131.887 2.91720   5
   1  -5   2 127.523 3.55984   3
   1  -5   2 128.582 4.22059   6
  -2   5  -2 70.1176 3.05595   3
  -2   5  -2 69.3934 3.02927   6
  -2   5  -2 67.7151 2.84707   3
   2  -5   2 74.1473 2.59889   3
   2  -5   2 74.2780 1.76546   5
   2  -5   2 65.1487 2.94815   6
   2  -5   2 67.7750 2.53836   3
  -3   5  -2 16.5778 1.57240   3
  -3   5  -2 12.1449 1.23707   3
  -3   5  -2 13.2913 1.38321   6
   3  -5   2 12.4260 1.09177   3
   3  -5   2 15.3320 1.48376   6
   3  -5   2 12.5067 1.10174   3
   3  -5   2 13.9276 0.55987   5
  -4   5  -2 1.01552 0.62226   3
  -4   5  -2 -0.1450 0.41588   3
  -4   5  -2 -0.6515 0.30048   6
   4  -5   2 -0.1257 0.24904   3
   4  -5   2 0.52346 0.35278   3
  -5   5  -2 151.119 5.68718   6
  -5   5  -2 151.259 5.38660   3
  -5   5  -2 156.918 6.01303   3
   5  -5   2 158.390 4.66500   3
   5  -5   2 150.974 4.69540   3
  -6   5  -2 45.5097 2.99320   3
  -6   5  -2 43.3020 3.10738   6
  -6   5  -2 45.7012 3.37985   3
   6  -5   2 44.7237 2.35247   3
   6  -5   2 49.8408 2.52152   3
  -7   5  -2 35.4317 3.20981   3
  -7   5  -2 38.2712 3.15015   6
   7  -5   2 37.6026 2.19339   3
   7  -5   2 40.2445 2.30547   3
  -8   5  -2 26.6041 3.03057   3
  -8   5  -2 22.5060 2.72368   6
   8  -5   2 24.3458 1.97386   3
   8  -5   2 23.2642 1.78187   3
  -9   5  -2 12.1620 2.47250   3
  -9   5  -2 6.90984 1.76541   6
   9  -5   2 9.73095 1.50511   3
   9  -5   2 10.3666 1.29857   3
  12   4  -2 5.32721 1.28899   3
 -12  -4   2 1.46048 1.40754   3
 -12  -4   2 4.54709 2.49183   4
  11   4  -2 1.49071 0.72481   5
  11   4  -2 1.08177 0.90139   3
 -11  -4   2 0.58543 1.05380   4
 -11  -4   2 1.60588 1.30740   3
 -11  -4   2 1.84923 0.99825   5
  10   4  -2 88.6464 4.82552   3
  10   4  -2 98.6982 3.94732   5
  10   4  -2 98.3988 4.27926   3
 -10  -4   2 89.0451 3.94504   5
 -10  -4   2 107.755 6.42911   4
 -10  -4   2 97.7447 5.85763   3
   9   4  -2 35.5203 2.37673   3
   9   4  -2 36.8973 2.89354   3
   9   4  -2 39.4012 2.28570   5
  -9  -4   2 36.9197 2.31984   5
  -9  -4   2 40.7367 3.48046   3
  -9  -4   2 40.5816 3.68671   4
   8   4  -2 56.4475 2.66069   5
   8   4  -2 56.5799 2.88918   3
   8   4  -2 58.7106 3.63636   3
  -8  -4   2 53.2931 3.09442   3
  -8  -4   2 60.6912 3.99357   3
  -8  -4   2 68.4487 4.47982   4
  -8  -4   2 56.4678 2.76650   5
   7   4  -2 46.6600 2.47713   3
   7   4  -2 46.3443 3.06865   3
   7   4  -2 47.4773 2.26524   5
  -7  -4   2 49.7008 3.31579   3
  -7  -4   2 46.0131 2.62722   3
  -7  -4   2 45.7567 2.34590   5
  -7  -4   2 51.2619 3.56755   4
   6   4  -2 28.6575 2.22115   3
   6   4  -2 28.0927 1.59569   5
   6   4  -2 28.3070 2.39018   4
   6   4  -2 25.9807 1.73515   3
  -6  -4   2 25.3203 1.81555   3
  -6  -4   2 24.2161 1.56984   5
  -6  -4   2 24.4488 2.15014   3
  -6  -4   2 24.5800 2.29635   4
   5   4  -2 0.53224 0.33767   5
   5   4  -2 0.78973 0.38959   3
   5   4  -2 0.71890 0.50687   4
   5   4  -2 0.64911 0.50268   3
  -5  -4   2 0.54142 0.51651   4
  -5  -4   2 0.67965 0.32519   5
  -5  -4   2 0.75745 0.42988   3
   4   4  -2 58.9962 2.88764   3
   4   4  -2 59.7149 3.03782   4
   4   4  -2 57.0614 2.27974   3
   4   4  -2 55.3959 2.09933   5
  -4  -4   2 57.9415 2.13827   5
  -4  -4   2 61.5853 2.99422   4
  -4  -4   2 60.2585 2.84083   3
  -4  -4   2 58.5386 2.37552   3
   3   4  -2 79.2119 3.13775   3
   3   4  -2 80.8852 3.28673   4
   3   4  -2 80.6424 2.63021   3
   3   4  -2 81.0691 2.47771   5
  -3  -4   2 79.2767 3.10003   4
  -3  -4   2 81.6173 2.44228   5
  -3  -4   2 78.8923 2.60224   3
   2   4  -2 1469.99 25.1436   4
   2   4  -2 1432.77 24.1995   3
   2   4  -2 1396.81 24.8112   3
   2   4  -2 1419.84 23.8810   5
  -2  -4   2 1442.62 23.7470   5
  -2  -4   2 1438.78 24.6008   4
  -2  -4   2 1435.27 24.5040   3
  -2  -4   2 1413.78 24.0112   3
   1   4  -2 109.084 3.28328   4
   1   4  -2 111.066 3.11279   3
   1   4  -2 108.399 3.18135   3
   1   4  -2 112.036 2.84139   5
  -1  -4   2 110.939 3.16137   3
  -1  -4   2 115.710 2.73911   5
  -1  -4   2 113.144 3.22600   4
  -1  -4   2 114.139 2.98048   3
   0   4  -2 147.865 3.98465   4
   0   4  -2 150.574 3.91600   3
   0   4  -2 149.216 3.89389   3
   0   4  -2 147.349 3.44014   5
   0  -4   2 150.486 3.20281   5
   0  -4   2 150.470 3.90020   3
   0  -4   2 142.895 4.08305   6
  -1   4  -2 1.01630 0.35421   3
  -1   4  -2 0.45798 0.27198   3
  -1   4  -2 0.33739 0.26217   6
  -1   4  -2 0.68225 0.31266   4
   1  -4   2 0.97397 0.39421   6
   1  -4   2 0.08322 0.18318   3
   1  -4   2 0.42513 0.24482   3
   1  -4   2 0.94973 0.21208   5
  -2   4  -2 529.628 11.0312   3
  -2   4  -2 559.234 11.4505   6
  -2   4  -2 543.344 11.3746   3
   2  -4   2 556.701 11.4205   6
   2  -4   2 544.004 10.6998   3
   2  -4   2 544.324 10.6087   3
   2  -4   2 602.818 9.40570   5
  -3   4  -2 98.1935 3.53125   3
  -3   4  -2 104.165 3.86833   6
  -3   4  -2 101.873 3.89701   3
   3  -4   2 101.437 2.01731   5
   3  -4   2 100.667 3.20921   3
   3  -4   2 97.0489 3.28510   3
  -4   4  -2 63.8483 2.93271   3
  -4   4  -2 67.4247 3.35415   3
  -4   4  -2 59.1983 3.08730   6
   4  -4   2 68.7450 2.84213   3
   4  -4   2 69.5151 2.70137   3
  -5   4  -2 58.5981 2.99809   3
  -5   4  -2 67.7313 3.59430   3
  -5   4  -2 60.0781 3.28737   6
   5  -4   2 60.1204 2.66868   3
   5  -4   2 59.3469 2.79801   3
  -6   4  -2 164.500 6.15592   6
  -6   4  -2 162.582 5.71264   3
  -6   4  -2 158.008 6.33610   3
   6  -4   2 159.211 5.18136   3
   6  -4   2 168.134 5.01900   3
  -7   4  -2 1.22387 0.66162   6
  -7   4  -2 2.59045 1.23076   3
  -7   4  -2 0.45665 0.73176   3
   7  -4   2 1.44838 0.62098   3
   7  -4   2 0.46092 0.66626   3
  -8   4  -2 172.194 7.59752   3
  -8   4  -2 162.305 6.87450   6
   8  -4   2 168.860 5.60938   3
   8  -4   2 172.584 5.31671   3
  -9   4  -2 -0.6858 0.96567   3
  -9   4  -2 -1.8995 0.93983   6
   9  -4   2 -0.2181 0.57735   3
   9  -4   2 1.78597 0.85821   3
 -10   4  -2 9.51723 2.27954   3
 -10   4  -2 11.9945 3.15960   4
  10  -4   2 6.96833 1.18081   3
  12   3  -2 1.69738 0.88770   3
 -12  -3   2 2.04396 1.57144   4
 -12  -3   2 0.99523 1.14751   3
  11   3  -2 93.3916 4.09293   3
 -11  -3   2 93.3966 5.85631   3
 -11  -3   2 77.0829 3.65937   5
 -11  -3   2 84.0150 6.14140   4
  10   3  -2 23.5144 2.53576   3
  10   3  -2 30.4222 2.05186   5
  10   3  -2 26.9584 2.14628   3
 -10  -3   2 25.4755 3.06904   3
 -10  -3   2 26.4469 3.34981   4
 -10  -3   2 24.9688 1.93358   5
   9   3  -2 13.6121 1.51317   3
   9   3  -2 16.1527 1.94065   3
   9   3  -2 16.0225 1.44365   5
  -9  -3   2 17.6653 2.40959   3
  -9  -3   2 14.5650 2.88249   4
  -9  -3   2 11.4379 1.33030   5
   8   3  -2 10.4719 1.17012   5
   8   3  -2 8.97666 1.18756   3
   8   3  -2 9.47019 1.63324   3
  -8  -3   2 6.95576 1.57184   3
  -8  -3   2 8.74202 2.01867   4
  -8  -3   2 8.54720 1.34950   3
  -8  -3   2 8.96599 1.11357   5
   7   3  -2 33.0020 2.42666   3
   7   3  -2 28.0680 1.86354   3
   7   3  -2 31.6879 1.73720   5
  -7  -3   2 31.1105 2.13178   3
  -7  -3   2 35.1852 3.02015   4
  -7  -3   2 32.3556 1.84939   5
  -7  -3   2 31.8526 2.68239   3
   6   3  -2 34.6987 2.36889   3
   6   3  -2 34.0534 1.89320   3
   6   3  -2 37.0445 1.76223   5
  -6  -3   2 33.7671 2.05882   3
  -6  -3   2 31.8236 2.63820   4
  -6  -3   2 35.5733 1.80821   5
  -6  -3   2 32.8234 2.47309   3
   5   3  -2 167.039 5.83544   4
   5   3  -2 166.263 5.37258   3
   5   3  -2 159.582 4.12897   5
   5   3  -2 169.574 4.50618   3
  -5  -3   2 171.348 5.96966   4
  -5  -3   2 169.474 5.58742   3
  -5  -3   2 166.260 4.24022   5
   4   3  -2 239.745 5.21809   5
   4   3  -2 241.580 5.50219   3
   4   3  -2 232.501 6.72963   4
   4   3  -2 233.759 6.37457   3
  -4  -3   2 235.087 5.19490   5
  -4  -3   2 245.452 5.70744   3
  -4  -3   2 236.611 6.76311   4
  -4  -3   2 246.148 6.52004   3
   3   3  -2 123.057 3.92776   3
   3   3  -2 125.820 3.17033   5
   3   3  -2 126.851 4.20718   4
   3   3  -2 130.658 3.36925   3
  -3  -3   2 127.233 4.13609   4
  -3  -3   2 130.678 3.95396   3
  -3  -3   2 124.838 3.09961   5
  -3  -3   2 123.653 3.34951   3
   2   3  -2 83.8044 2.29850   5
   2   3  -2 84.1517 2.97024   4
   2   3  -2 87.1715 2.46195   3
   2   3  -2 82.5666 2.77936   3
  -2  -3   2 84.5189 2.84661   4
  -2  -3   2 77.3292 2.60512   3
  -2  -3   2 83.4547 2.21442   5
   1   3  -2 12.8688 0.87581   3
   1   3  -2 12.5302 0.92021   4
   1   3  -2 13.1508 0.75228   5
  -1  -3   2 12.8796 0.85016   3
  -1  -3   2 12.6722 0.86930   4
  -1  -3   2 13.0117 0.78674   3
  -1  -3   2 11.3317 0.64539   5
   0   3  -2 846.092 14.7753   3
   0   3  -2 831.892 14.7947   4
   0   3  -2 845.631 14.7403   3
   0  -3   2 859.712 14.9352   4
   0  -3   2 838.082 14.5458   3
   0  -3   2 859.508 14.8086   3
   0  -3   2 824.779 14.9810   6
   0  -3   2 838.709 14.0551   5
  -1   3  -2 3944.36 75.6370   1
  -1   3  -2 3976.09 75.4972   2
   1  -3   2 3915.79 75.6220   1
   1  -3   2 3866.68 74.6950   2
  -2   3  -2 26.7864 1.48550   3
  -2   3  -2 27.8461 1.63588   3
  -2   3  -2 25.9631 1.57154   6
   2  -3   2 26.4103 1.37026   3
   2  -3   2 26.9413 1.45122   3
   2  -3   2 25.9197 1.56506   6
  -3   3  -2 17.6456 1.43503   6
  -3   3  -2 17.8790 1.46317   3
  -3   3  -2 16.3119 1.26075   3
   3  -3   2 17.3803 1.28004   3
   3  -3   2 19.6452 1.24970   3
   3  -3   2 16.5245 0.74117   5
  -4   3  -2 200.443 6.11166   3
  -4   3  -2 200.798 5.96131   6
  -4   3  -2 211.247 5.66862   3
   4  -3   2 210.299 5.26946   3
   4  -3   2 195.882 5.47860   3
   4  -3   2 198.906 3.70153   5
  -5   3  -2 76.6912 3.63400   6
  -5   3  -2 81.9128 3.92781   3
  -5   3  -2 80.0257 3.38327   3
   5  -3   2 78.6511 3.06616   3
   5  -3   2 82.2223 3.36382   3
  -6   3  -2 30.6632 2.42903   6
  -6   3  -2 32.6851 2.64852   3
  -6   3  -2 31.7454 2.27796   3
   6  -3   2 34.5299 2.07005   3
   6  -3   2 30.2515 2.12788   3
  -7   3  -2 163.890 6.76688   3
  -7   3  -2 164.273 6.34386   6
  -7   3  -2 152.205 5.69648   3
   7  -3   2 156.204 5.42452   3
   7  -3   2 160.400 5.09802   3
  -8   3  -2 1.92965 1.17127   3
  -8   3  -2 -1.1799 0.68565   6
   8  -3   2 0.49743 0.56490   3
   8  -3   2 1.72713 0.94514   3
  -9   3  -2 13.8006 2.52039   3
   9  -3   2 13.1922 1.88363   3
   9  -3   2 13.2686 1.58844   3
 -10   3  -2 16.5229 2.67145   6
 -10   3  -2 17.4545 3.60055   4
 -10   3  -2 21.1222 3.13327   3
  10  -3   2 17.8742 1.72539   3
  10  -3   2 21.3447 2.38856   3
  12   2  -2 4.56295 1.23430   3
 -12  -2   2 3.22334 1.75798   3
 -12  -2   2 2.44127 1.84514   4
  11   2  -2 35.0361 2.43855   3
  11   2  -2 39.3180 3.32423   3
 -11  -2   2 27.3073 4.48848   4
 -11  -2   2 34.5671 3.83057   3
 -11  -2   2 38.1374 2.40791   5
  10   2  -2 16.2587 2.19258   3
  10   2  -2 18.1755 1.81476   3
 -10  -2   2 15.9994 1.64032   5
 -10  -2   2 21.3613 2.87106   3
 -10  -2   2 22.0941 3.15533   4
   9   2  -2 7.93680 1.18543   5
   9   2  -2 8.83622 1.55938   3
   9   2  -2 7.69119 1.26796   3
  -9  -2   2 7.94986 1.12313   5
  -9  -2   2 6.86164 1.68467   3
  -9  -2   2 7.43696 1.87512   4
   8   2  -2 -0.1012 0.35802   5
   8   2  -2 0.44762 0.55707   3
   8   2  -2 0.93213 0.72947   3
  -8  -2   2 0.46566 0.76069   4
  -8  -2   2 0.50120 0.39783   5
  -8  -2   2 2.98973 1.15989   3
   7   2  -2 57.7603 2.31892   5
   7   2  -2 55.4410 3.08468   3
   7   2  -2 59.8745 2.60811   3
  -7  -2   2 51.5406 3.77768   4
  -7  -2   2 52.5116 2.82247   3
  -7  -2   2 53.7260 2.34148   5
  -7  -2   2 56.5639 3.55857   3
   6   2  -2 19.4312 1.22871   5
   6   2  -2 17.8731 1.58564   3
   6   2  -2 18.7055 1.37091   3
  -6  -2   2 19.8087 1.93545   3
  -6  -2   2 21.0972 1.31571   5
  -6  -2   2 18.9460 1.49564   3
  -6  -2   2 19.2176 2.10717   4
   5   2  -2 370.332 8.82465   3
   5   2  -2 352.996 7.77890   3
   5   2  -2 384.262 7.50621   5
  -5  -2   2 381.127 7.55279   5
  -5  -2   2 376.157 10.0108   4
  -5  -2   2 381.928 9.39637   3
  -5  -2   2 377.342 8.29957   3
   4   2  -2 51.9958 2.78186   4
   4   2  -2 53.9952 1.84667   5
   4   2  -2 55.2085 2.02314   3
   4   2  -2 54.2608 2.50835   3
  -4  -2   2 55.1194 2.63948   3
  -4  -2   2 52.2241 1.79358   5
  -4  -2   2 51.4127 2.81984   4
  -4  -2   2 52.0347 2.12128   3
   3   2  -2 13.4453 0.79967   5
   3   2  -2 13.2252 1.09590   3
   3   2  -2 12.1490 1.17279   4
   3   2  -2 12.6066 0.83064   3
  -3  -2   2 11.6488 1.17754   4
  -3  -2   2 12.3783 0.73486   5
  -3  -2   2 12.3453 1.07086   3
  -3  -2   2 12.4006 0.84552   3
   2   2  -2 1408.57 24.4710   4
   2   2  -2 1394.89 23.9504   3
  -2  -2   2 1401.55 24.3673   4
  -2  -2   2 1422.18 23.2727   3
  -2  -2   2 1427.22 23.9427   3
   1   2  -2 5.77021 0.46978   5
   1   2  -2 7.17855 0.66882   4
   1   2  -2 5.43634 0.52683   3
   1   2  -2 6.31622 0.50913   3
  -1  -2   2 6.39755 0.60043   4
  -1  -2   2 6.45436 0.54427   3
  -1  -2   2 6.19617 0.45089   5
  -1  -2   2 5.38575 0.46045   3
   0   2  -2 239.705 4.87939   3
   0   2  -2 241.968 4.86918   4
   0   2  -2 234.714 4.81986   3
   0  -2   2 236.577 4.52506   5
   0  -2   2 240.760 4.87975   4
   0  -2   2 242.083 4.87594   3
  -1   2  -2 451.139 8.71365   3
  -1   2  -2 460.436 8.57308   3
  -1   2  -2 456.569 8.78832   6
   1  -2   2 459.345 8.50061   3
   1  -2   2 444.606 8.51375   3
   1  -2   2 458.868 8.79298   6
  -2   2  -2 34.2573 1.55938   3
  -2   2  -2 34.2325 1.70260   6
  -2   2  -2 35.1779 1.73917   3
   2  -2   2 33.9848 1.61454   3
   2  -2   2 35.3804 1.71022   6
   2  -2   2 34.6805 1.48125   3
  -3   2  -2 548.277 10.8486   3
  -3   2  -2 556.993 11.3526   6
  -3   2  -2 550.814 11.4357   3
   3  -2   2 569.017 9.63940   5
   3  -2   2 554.267 11.0753   3
   3  -2   2 571.440 10.6832   3
  -4   2  -2 183.638 5.45927   6
  -4   2  -2 186.406 5.64685   3
  -4   2  -2 180.164 5.01483   3
   4  -2   2 187.893 3.66323   5
   4  -2   2 185.805 5.25664   3
   4  -2   2 180.082 4.80802   3
  -5   2  -2 380.857 9.44280   6
  -5   2  -2 378.247 9.64099   3
  -5   2  -2 369.780 8.70752   3
   5  -2   2 372.613 8.41526   3
   5  -2   2 374.076 6.66288   5
   5  -2   2 382.129 9.02032   3
  -6   2  -2 0.54679 0.53573   6
  -6   2  -2 -0.0282 0.44076   3
  -6   2  -2 0.30934 0.40827   3
   6  -2   2 0.22218 0.42108   3
   6  -2   2 0.28324 0.16981   5
   6  -2   2 0.20653 0.47092   3
  -7   2  -2 3.51981 0.92328   3
  -7   2  -2 3.57073 1.03957   6
   7  -2   2 3.18165 0.90539   3
   7  -2   2 2.48388 0.69991   3
   7  -2   2 3.61821 0.40126   5
  -8   2  -2 32.4914 2.83083   6
  -8   2  -2 32.5396 3.17437   3
  -8   2  -2 38.4529 2.99158   3
   8  -2   2 37.5839 2.38765   3
   8  -2   2 35.5844 2.60257   3
  -9   2  -2 -0.8886 0.75287   6
  -9   2  -2 0.76537 0.89886   4
  -9   2  -2 -0.6256 1.12121   3
   9  -2   2 1.50948 0.81601   3
   9  -2   2 0.92615 0.60549   3
 -10   2  -2 1.47528 1.38940   6
 -10   2  -2 0.77161 1.10808   4
 -10   2  -2 3.84392 1.55987   3
  10  -2   2 2.18774 0.81471   3
  10  -2   2 1.98313 1.19845   3
 -11   2  -2 10.7910 2.63540   3
 -11   2  -2 12.0785 2.89048   4
  11  -2   2 11.8350 1.68151   3
  11   1  -2 -0.6331 0.72114   3
  11   1  -2 0.65549 1.16561   3
 -11  -1   2 1.45721 1.12027   3
 -11  -1   2 1.18516 0.72418   5
  10   1  -2 -1.3291 0.88775   3
  10   1  -2 0.57592 0.72082   3
 -10  -1   2 0.48400 1.29320   3
 -10  -1   2 -0.5423 0.77420   4
 -10  -1   2 0.69764 0.57550   5
   9   1  -2 136.990 5.35794   3
   9   1  -2 143.115 4.66423   3
  -9  -1   2 156.520 7.13181   3
  -9  -1   2 139.449 4.30209   5
  -9  -1   2 140.296 7.47693   4
   8   1  -2 -0.2962 0.37474   3
   8   1  -2 0.58086 0.59375   3
  -8  -1   2 0.27128 0.76866   4
  -8  -1   2 0.84904 0.62374   3
  -8  -1   2 0.06219 0.33050   5
  -8  -1   2 0.21314 0.56841   3
   7   1  -2 111.018 3.72048   3
   7   1  -2 117.235 4.47282   3
   7   1  -2 110.579 3.37735   5
  -7  -1   2 119.276 5.92586   4
  -7  -1   2 110.460 4.23591   3
  -7  -1   2 118.700 5.31346   3
  -7  -1   2 117.160 3.47317   5
   6   1  -2 15.0538 1.04439   5
   6   1  -2 15.2519 1.18285   3
   6   1  -2 15.9358 1.44585   3
  -6  -1   2 15.7406 1.07296   5
  -6  -1   2 15.7424 1.35812   3
  -6  -1   2 11.9113 2.15933   4
  -6  -1   2 13.1566 1.61456   3
   5   1  -2 12.1331 0.85819   5
   5   1  -2 10.0928 1.08968   3
   5   1  -2 11.5632 0.95113   3
  -5  -1   2 9.88049 1.27368   3
  -5  -1   2 13.7683 1.66559   4
  -5  -1   2 11.1409 1.04572   3
   4   1  -2 73.5399 2.13771   5
   4   1  -2 73.0848 2.30394   3
   4   1  -2 69.7413 2.73170   3
  -4  -1   2 70.8950 2.49334   3
  -4  -1   2 77.6059 3.56150   4
  -4  -1   2 76.9864 2.12768   5
  -4  -1   2 74.0368 3.08088   3
   3   1  -2 27.3063 1.14964   3
   3   1  -2 25.4815 1.73430   4
   3   1  -2 24.3962 1.39283   3
   3   1  -2 26.0987 1.07216   5
  -3  -1   2 24.3409 1.45997   3
  -3  -1   2 27.7819 1.81324   4
  -3  -1   2 25.9686 0.99974   5
  -3  -1   2 26.6181 1.23106   3
   2   1  -2 416.361 8.12693   3
   2   1  -2 414.971 7.55549   3
   2   1  -2 443.756 7.63351   5
   2   1  -2 429.884 8.83674   4
  -2  -1   2 425.234 7.45835   5
  -2  -1   2 423.074 8.82624   4
  -2  -1   2 425.974 8.25142   3
  -2  -1   2 431.095 7.62236   3
   1   1  -2 67.7844 2.16432   4
   1   1  -2 65.7974 1.65446   3
   1   1  -2 65.6026 1.84435   3
  -1  -1   2 68.5691 1.86700   3
  -1  -1   2 65.8635 2.11751   4
  -1  -1   2 66.7687 1.67487   5
  -1  -1   2 66.6926 1.65687   3
   0   1  -2 1294.34 28.1792   1
   0  -1   2 1589.03 29.0361   2
  -1   1  -2 72.7169 2.15224   6
   1  -1   2 75.5860 2.13866   3
   1  -1   2 72.4201 2.14022   6
   1  -1   2 69.1276 1.96781   3
  -2   1  -2 4.82545 0.58922   6
  -2   1  -2 4.11245 0.49481   3
  -2   1  -2 5.44285 0.62916   3
   2  -1   2 4.12058 0.38868   5
   2  -1   2 5.54298 0.62590   3
   2  -1   2 4.53879 0.49190   3
  -3   1  -2 210.746 4.99211   3
  -3   1  -2 213.132 5.50674   3
   3  -1   2 210.541 5.30893   3
   3  -1   2 210.943 4.90771   3
   3  -1   2 208.478 4.20575   5
  -4   1  -2 28.9128 1.62313   3
  -4   1  -2 28.0094 1.89457   3
  -4   1  -2 27.3764 1.82212   6
   4  -1   2 29.0573 1.80023   3
   4  -1   2 27.1485 1.55583   3
   4  -1   2 27.6582 1.08684   5
  -5   1  -2 269.239 7.60255   3
  -5   1  -2 262.145 6.66338   3
  -5   1  -2 259.833 7.33845   6
   5  -1   2 267.540 7.09046   3
   5  -1   2 272.605 6.59491   3
   5  -1   2 263.589 5.19847   5
  -6   1  -2 21.0466 2.06637   3
  -6   1  -2 22.6285 1.76203   3
  -6   1  -2 22.6090 2.01140   6
   6  -1   2 22.8564 1.88540   3
   6  -1   2 24.5787 1.72590   3
   6  -1   2 24.3569 1.04981   5
  -7   1  -2 33.3236 2.32065   3
  -7   1  -2 35.5527 2.89820   3
  -7   1  -2 31.7325 2.60850   6
   7  -1   2 39.1475 2.60699   3
   7  -1   2 38.1222 1.37282   5
   7  -1   2 36.2803 2.23495   3
  -8   1  -2 59.0072 3.36910   3
  -8   1  -2 61.3713 3.80895   6
  -8   1  -2 62.2534 4.23928   3
   8  -1   2 60.0061 1.89884   5
   8  -1   2 65.2776 3.58419   3
   8  -1   2 60.6407 3.11705   3
  -9   1  -2 -0.3154 1.00917   4
  -9   1  -2 1.79777 1.10947   3
  -9   1  -2 -1.0225 0.71402   6
   9  -1   2 0.79637 0.59652   3
   9  -1   2 -0.4331 0.71620   3
 -10   1  -2 4.47490 1.75260   4
 -10   1  -2 5.93370 1.51247   6
 -10   1  -2 7.94024 1.84775   3
  10  -1   2 3.84537 1.36950   3
  10  -1   2 2.28237 0.91586   3
 -11   1  -2 0.83324 1.44984   4
 -11   1  -2 -0.3126 1.40905   3
  11  -1   2 3.36882 1.08490   3
  11   0  -2 20.2413 2.54355   3
  11   0  -2 22.5279 1.76793   3
 -11   0   2 20.8504 3.66754   4
 -11   0   2 17.7432 3.04130   3
  10   0  -2 1.59207 1.13601   3
  10   0  -2 2.62083 0.81644   3
 -10   0   2 6.65963 1.74638   3
 -10   0   2 2.14615 1.30226   4
 -10   0   2 2.64247 0.68963   5
   9   0  -2 14.7338 1.71752   3
   9   0  -2 18.5798 1.47132   3
  -9   0   2 13.5087 2.44476   3
  -9   0   2 14.7326 1.17318   5
   8   0  -2 134.568 4.89315   3
   8   0  -2 134.781 4.16492   3
  -8   0   2 129.580 5.02195   3
  -8   0   2 128.953 3.71620   5
  -8   0   2 131.864 6.11859   3
  -8   0   2 130.652 6.92805   4
   7   0  -2 21.5616 1.76495   3
   7   0  -2 19.2801 1.42021   3
  -7   0   2 20.1068 2.46846   4
  -7   0   2 20.5040 1.24170   5
  -7   0   2 22.7649 1.82169   3
  -7   0   2 18.4209 2.06589   3
   6   0  -2 0.62995 0.34079   3
   6   0  -2 1.21870 0.53369   3
  -6   0   2 1.10341 0.34993   5
  -6   0   2 1.57280 0.50634   3
  -6   0   2 1.30476 0.70151   3
  -6   0   2 2.26268 0.93505   4
   5   0  -2 1.29111 0.50821   3
   5   0  -2 0.93498 0.33706   5
   5   0  -2 2.49865 0.52202   3
  -5   0   2 0.58401 0.33360   3
  -5   0   2 0.91071 0.53925   4
  -5   0   2 1.55408 0.69805   3
  -5   0   2 1.26302 0.31305   5
   4   0  -2 37.9793 1.83248   3
   4   0  -2 40.4414 1.42848   5
   4   0  -2 41.8356 1.57458   3
  -4   0   2 40.0759 1.77299   3
  -4   0   2 40.0970 2.60071   4
  -4   0   2 43.2490 2.23272   3
  -4   0   2 41.4168 1.35568   5
   3   0  -2 431.753 7.87240   3
   3   0  -2 439.582 7.81057   5
   3   0  -2 438.189 8.42492   3
  -3   0   2 434.562 8.87589   3
  -3   0   2 444.271 7.57591   5
  -3   0   2 427.960 9.85820   4
  -3   0   2 433.720 8.18963   3
   2   0  -2 132.492 2.67885   3
   2   0  -2 125.054 2.93778   3
  -2   0   2 129.573 2.79416   3
  -2   0   2 129.350 3.20759   3
  -2   0   2 127.949 3.86704   4
  -2   0   2 132.465 2.63569   5
   1   0  -2 429.844 8.20138   4
   1   0  -2 419.947 7.23164   3
   1   0  -2 429.791 7.08132   3
  -1   0   2 421.728 7.39369   3
  -1   0   2 443.850 7.14976   3
  -1   0   2 419.952 8.15777   4
   0   0  -2 353.389 6.11137   3
   0   0   2 358.360 6.19138   6
   0   0   2 382.871 6.18886   3
   0   0   2 356.501 6.05588   3
   0   0   2 359.713 6.39634   4
  -1   0  -2 143.094 3.00875   3
  -1   0  -2 144.407 3.14888   6
  -1   0  -2 141.357 3.16773   3
   1   0   2 145.630 3.01404   3
   1   0   2 143.605 3.16814   3
  -2   0  -2 127.047 2.95837   5
  -2   0  -2 127.031 3.39382   3
  -2   0  -2 125.304 3.06621   3
   2   0   2 127.746 3.33789   3
   2   0   2 132.033 2.90224   5
   2   0   2 123.477 3.02514   3
  -3   0  -2 424.293 9.00400   3
  -3   0  -2 424.904 7.95900   5
  -3   0  -2 418.108 8.29693   3
   3   0   2 423.730 8.78506   3
   3   0   2 433.898 7.78478   5
   3   0   2 428.152 8.34166   3
  -4   0  -2 0.35876 0.24169   3
  -4   0  -2 0.87323 0.42772   3
  -4   0  -2 0.13120 0.16545   5
   4   0   2 0.05201 0.20150   3
   4   0   2 0.59089 0.23594   5
   4   0   2 0.65905 0.38960   3
  -5   0  -2 117.191 3.33466   5
  -5   0  -2 121.065 3.91090   3
  -5   0  -2 117.476 4.60239   3
   5   0   2 123.730 3.04317   5
   5   0   2 117.072 4.21874   3
   5   0   2 121.470 3.88743   3
  -6   0  -2 112.391 3.42722   5
  -6   0  -2 111.468 4.04746   3
  -6   0  -2 114.650 4.95436   3
   6   0   2 109.595 3.92973   3
   6   0   2 117.066 4.46381   3
   6   0   2 113.640 2.95405   5
  -7   0  -2 1.40706 0.86167   3
  -7   0  -2 0.01492 0.27781   5
   7   0   2 0.10822 0.44065   3
   7   0   2 -0.4380 0.42248   3
   7   0   2 0.38231 0.26280   5
  -8   0  -2 134.292 6.68142   4
  -8   0  -2 126.413 5.02404   3
  -8   0  -2 140.956 6.42353   3
   8   0   2 129.141 4.76459   3
   8   0   2 128.210 5.32827   3
   8   0   2 130.913 3.36470   5
  -9   0  -2 43.6778 3.92026   4
  -9   0  -2 41.0072 3.30048   6
  -9   0  -2 39.2142 3.56331   3
   9   0   2 40.0654 1.72190   5
   9   0   2 45.2199 2.72600   3
   9   0   2 36.2769 2.90439   3
 -10   0  -2 -0.8422 0.82170   3
 -10   0  -2 -0.4913 0.80008   6
 -10   0  -2 0.85621 1.14373   4
  10   0   2 2.19527 0.82408   3
  10   0   2 2.83824 1.04065   3
  10   0   2 1.16288 0.49568   5
 -11   0  -2 0.89093 1.27326   4
 -11   0  -2 6.76968 1.83988   6
 -11   0  -2 1.31074 1.17910   3
  11   0   2 2.76805 0.98743   3
  11  -1  -2 0.63446 0.75189   3
 -11   1   2 -3.0849 1.32412   3
 -11   1   2 -0.2806 1.52757   4
  10  -1  -2 -0.2584 0.76127   3
  10  -1  -2 -0.0106 0.51307   3
 -10   1   2 1.53625 1.06965   6
 -10   1   2 1.22806 1.46748   4
 -10   1   2 0.10718 0.99543   3
   9  -1  -2 0.48197 0.51007   3
   9  -1  -2 0.37813 0.60316   3
  -9   1   2 -0.0658 0.82890   4
  -9   1   2 1.84704 0.96431   3
   8  -1  -2 29.9076 2.01048   3
   8  -1  -2 27.9950 1.68704   3
  -8   1   2 27.0970 2.73334   3
  -8   1   2 27.0586 1.29732   5
  -8   1   2 23.1599 2.11246   3
  -8   1   2 24.9779 3.18846   4
   7  -1  -2 48.1008 2.10538   3
   7  -1  -2 44.9973 2.44698   3
  -7   1   2 50.8615 2.74787   3
  -7   1   2 48.4332 3.94615   4
  -7   1   2 44.6912 1.70456   5
  -7   1   2 48.8284 3.35939   3
   6  -1  -2 9.60408 1.07826   3
   6  -1  -2 8.94967 0.86770   3
  -6   1   2 9.29309 1.10883   3
  -6   1   2 9.23845 2.01032   4
  -6   1   2 7.94174 0.65497   5
  -6   1   2 7.53850 1.41517   3
   5  -1  -2 4.92593 0.85920   3
   5  -1  -2 4.76239 0.59440   3
  -5   1   2 4.39978 0.46172   5
  -5   1   2 4.66647 0.98927   3
  -5   1   2 4.70175 0.80027   3
  -5   1   2 3.87663 1.11987   4
   4  -1  -2 12.5152 0.98198   3
   4  -1  -2 13.1111 0.81599   3
  -4   1   2 13.9223 1.24621   3
  -4   1   2 13.6137 0.99649   3
  -4   1   2 13.6310 0.65417   5
   3  -1  -2 650.181 11.8293   3
   3  -1  -2 679.055 11.4086   3
  -3   1   2 675.961 12.5224   3
  -3   1   2 675.913 11.0511   5
  -3   1   2 673.443 11.9323   3
   2  -1  -2 465.386 7.80861   3
   2  -1  -2 465.588 8.01552   3
  -2   1   2 470.030 7.86113   5
  -2   1   2 461.062 8.51212   3
  -2   1   2 487.964 8.20304   3
   1  -1  -2 3993.86 66.5657   2
  -1   1   2 3992.11 66.3311   2
  -1  -1  -2 191.015 3.85301   5
  -1  -1  -2 183.994 3.70599   3
  -1  -1  -2 170.237 3.44917   3
   1   1   2 189.171 3.80286   5
   1   1   2 191.180 3.52442   3
   1   1   2 191.843 3.78741   3
  -2  -1  -2 100.052 2.56947   5
  -2  -1  -2 104.625 2.54973   3
  -2  -1  -2 102.151 2.91099   3
   2   1   2 101.462 2.50842   5
   2   1   2 98.4126 2.83353   3
   2   1   2 103.295 2.56796   3
  -3  -1  -2 414.194 8.87262   3
  -3  -1  -2 423.662 7.97759   5
  -3  -1  -2 420.672 8.18099   3
   3   1   2 421.491 8.19408   3
   3   1   2 420.356 8.73331   3
   3   1   2 421.958 7.83677   5
  -4  -1  -2 106.570 3.91371   3
  -4  -1  -2 106.369 3.02710   5
  -4  -1  -2 109.697 3.34515   3
   4   1   2 108.774 3.72717   3
   4   1   2 112.572 3.39192   3
   4   1   2 112.103 2.91807   5
  -5  -1  -2 766.774 13.9752   5
  -5  -1  -2 752.880 14.5859   3
  -5  -1  -2 759.020 15.8947   3
   5   1   2 756.330 15.3155   3
   5   1   2 772.596 14.6347   3
   5   1   2 760.735 13.5197   5
  -6  -1  -2 384.381 8.27881   5
  -6  -1  -2 389.486 10.3345   3
  -6  -1  -2 386.592 8.99144   3
  -6  -1  -2 386.093 10.5048   4
   6   1   2 400.856 8.99522   3
   6   1   2 378.432 9.60481   3
   6   1   2 387.303 7.71411   5
  -7  -1  -2 5.68826 0.89976   5
  -7  -1  -2 6.17522 1.46503   3
  -7  -1  -2 6.21961 1.06092   3
  -7  -1  -2 5.00999 1.33819   4
   7   1   2 5.46625 1.06716   3
   7   1   2 5.27096 1.26582   3
   7   1   2 5.78451 0.70362   5
  -8  -1  -2 15.7985 1.39327   5
  -8  -1  -2 16.3236 2.20894   3
  -8  -1  -2 15.3256 2.20798   4
  -8  -1  -2 17.2999 1.74765   3
   8   1   2 15.4827 1.64387   3
   8   1   2 18.9840 2.00383   3
   8   1   2 15.4796 1.08168   5
  -9  -1  -2 11.9015 2.30783   3
  -9  -1  -2 13.4176 1.31831   5
  -9  -1  -2 16.0194 2.84832   4
   9   1   2 14.0564 1.59577   3
   9   1   2 12.7980 2.01234   3
   9   1   2 13.9393 1.08964   5
 -10  -1  -2 30.6620 3.38479   3
 -10  -1  -2 33.3705 3.57886   4
  10   1   2 29.9623 2.36865   3
  10   1   2 30.4658 1.67734   5
 -11  -1  -2 3.79035 1.84358   3
 -11  -1  -2 4.57214 1.59838   6
  11   1   2 2.77976 1.04368   3
 -12  -1  -2 2.81088 1.67323   4
 -12  -1  -2 3.41499 1.71478   3
  12   1   2 2.44413 0.91982   3
  10  -2  -2 7.28119 0.98265   3
 -10   2   2 7.45301 2.03707   3
 -10   2   2 7.38566 2.20428   4
 -10   2   2 10.7631 1.98305   6
   9  -2  -2 3.80748 0.74150   3
   9  -2  -2 4.63526 0.81832   3
  -9   2   2 3.49906 1.78654   4
  -9   2   2 4.70947 1.47945   3
  -9   2   2 2.98945 1.34173   6
   8  -2  -2 29.5220 1.57584   3
   8  -2  -2 31.7785 1.83958   3
  -8   2   2 28.0288 2.52270   6
  -8   2   2 28.7682 2.34926   3
  -8   2   2 30.4916 2.87080   3
  -8   2   2 27.1165 3.33579   4
   7  -2  -2 16.6951 1.14932   3
   7  -2  -2 16.9749 1.37360   3
  -7   2   2 18.7834 2.11582   3
  -7   2   2 15.0082 2.67199   4
  -7   2   2 15.8868 1.58305   3
   6  -2  -2 396.809 8.34285   3
   6  -2  -2 389.194 7.67228   3
  -6   2   2 387.975 9.00552   3
  -6   2   2 367.794 11.8083   4
  -6   2   2 381.402 10.1001   3
   5  -2  -2 289.876 5.84187   3
   5  -2  -2 290.824 6.36525   3
  -5   2   2 270.541 6.73205   3
  -5   2   2 295.738 7.75353   3
   4  -2  -2 75.3470 2.06576   3
   4  -2  -2 73.1818 2.28678   3
  -4   2   2 74.9891 2.58146   3
  -4   2   2 76.2688 1.60503   5
  -4   2   2 75.5167 2.99886   3
   3  -2  -2 180.901 3.47617   3
   3  -2  -2 178.860 3.67127   3
  -3   2   2 162.177 3.07504   5
  -3   2   2 184.972 4.14582   3
  -3   2   2 182.916 4.53900   3
  -2   2   2 933.737 16.1729   3
  -2   2   2 972.341 15.8785   3
  -1   2   2 1929.82 30.9015   5
  -1   2   2 1937.64 30.9619   6
   0  -2  -2 14.8664 0.46217   6
   0  -2  -2 14.2548 0.71320   5
   0   2   2 14.5465 0.68510   5
  -1  -2  -2 0.83115 0.22768   5
  -1  -2  -2 0.98664 0.17099   3
  -1  -2  -2 0.80176 0.18694   3
   1   2   2 0.53848 0.19501   5
   1   2   2 1.12342 0.13166   4
   1   2   2 1.05879 0.22633   3
  -2  -2  -2 3432.60 64.4717   2
  -2  -2  -2 3441.12 64.1243   1
   2   2   2 3318.63 63.9321   1
   2   2   2 3460.68 64.7899   2
  -3  -2  -2 306.118 6.33027   3
  -3  -2  -2 309.472 6.32008   5
  -3  -2  -2 300.898 6.45279   4
  -3  -2  -2 308.028 7.01362   3
   3   2   2 311.289 6.19645   5
   3   2   2 310.993 7.01903   3
   3   2   2 309.877 6.41532   3
  -4  -2  -2 593.695 12.2656   3
  -4  -2  -2 578.077 11.7230   4
  -4  -2  -2 590.063 10.9890   5
  -4  -2  -2 575.676 11.1796   3
   4   2   2 582.281 12.0295   3
   4   2   2 575.049 10.7282   5
   4   2   2 580.972 11.2735   3
  -5  -2  -2 144.765 5.11906   3
  -5  -2  -2 142.638 4.87863   4
  -5  -2  -2 146.069 4.32295   3
  -5  -2  -2 144.446 4.00930   5
   5   2   2 150.435 3.80357   5
   5   2   2 141.230 4.31396   3
   5   2   2 144.107 4.87607   3
  -6  -2  -2 299.557 8.60752   3
  -6  -2  -2 300.694 8.46881   4
  -6  -2  -2 292.075 7.32378   3
  -6  -2  -2 293.420 6.82076   5
   6   2   2 299.728 7.37077   3
   6   2   2 268.223 6.22238   5
   6   2   2 292.218 8.02687   3
  -7  -2  -2 92.4161 4.65293   3
  -7  -2  -2 89.6974 3.32493   5
  -7  -2  -2 85.8691 3.69108   3
  -7  -2  -2 88.6112 4.54131   4
   7   2   2 82.5926 4.02413   3
   7   2   2 84.1788 2.80669   5
   7   2   2 89.1636 3.69774   3
  -8  -2  -2 2.46499 1.02078   4
  -8  -2  -2 2.18259 0.88635   3
  -8  -2  -2 1.68399 1.01096   3
  -8  -2  -2 3.26455 0.79018   5
   8   2   2 3.33445 0.96343   3
   8   2   2 2.50817 0.59155   5
   8   2   2 3.02153 1.04008   3
  -9  -2  -2 0.68075 0.76799   3
  -9  -2  -2 -0.2535 0.53736   4
  -9  -2  -2 0.40742 0.54331   5
   9   2   2 0.34261 0.62220   3
   9   2   2 -0.1484 0.30811   5
   9   2   2 -1.5521 0.67984   3
 -10  -2  -2 1.15745 0.75640   5
 -10  -2  -2 2.04584 1.02378   3
 -10  -2  -2 0.88632 0.94316   4
  10   2   2 1.83362 0.65179   5
  10   2   2 2.26163 0.91980   3
 -11  -2  -2 14.9661 2.95580   4
 -11  -2  -2 20.4295 3.56209   3
 -11  -2  -2 19.8891 1.95631   5
  11   2   2 15.8691 1.93920   3
  11   2   2 16.7587 1.56172   5
 -12  -2  -2 3.29199 1.67776   4
 -12  -2  -2 0.76385 1.44350   3
  12   2   2 -0.2554 0.67589   3
  12   2   2 -0.1895 0.69697   5
 -10   3   2 1.51513 1.44050   3
 -10   3   2 0.89615 1.92901   4
  -9   3   2 48.3474 4.67977   4
  -9   3   2 48.8392 3.99731   3
  -9   3   2 55.8143 3.90527   6
   8  -3  -2 9.73779 0.92344   3
  -8   3   2 9.62182 1.67117   6
  -8   3   2 11.7669 2.80159   4
  -8   3   2 9.46373 1.96654   3
   7  -3  -2 26.7974 1.28025   3
   7  -3  -2 27.5284 1.44096   3
  -7   3   2 25.3706 2.45013   3
  -7   3   2 27.1450 2.29558   6
  -7   3   2 27.0454 3.06916   4
  -7   3   2 24.6107 1.99253   3
   6  -3  -2 0.18500 0.24779   3
   6  -3  -2 -0.0433 0.30101   3
  -6   3   2 0.47792 0.50130   6
  -6   3   2 0.00452 0.43520   3
  -6   3   2 -0.3120 0.45534   3
   5  -3  -2 84.3523 2.25032   3
   5  -3  -2 85.7798 2.46932   3
  -5   3   2 80.2213 3.41869   6
  -5   3   2 84.8851 3.70023   3
  -5   3   2 81.5870 3.12341   3
   4  -3  -2 3.19713 0.38426   3
   4  -3  -2 3.78219 0.43882   3
  -4   3   2 3.37976 0.64669   3
  -4   3   2 3.90773 0.77782   6
  -4   3   2 3.39346 0.77492   3
  -3   3   2 70.4845 2.58864   3
  -3   3   2 67.4691 2.22982   3
  -3   3   2 67.2567 2.49959   6
  -2   3   2 9.33504 0.72426   3
  -2   3   2 10.5315 0.78419   6
  -2   3   2 9.03201 0.61948   3
  -1   3   2 301.201 5.36482   3
  -1   3   2 299.148 5.32493   5
  -1   3   2 298.421 5.32870   3
  -1   3   2 297.923 5.71133   6
   0  -3  -2 1468.71 24.5384   5
   0  -3  -2 1484.33 24.2019   6
   0   3   2 1548.11 24.0222   3
   0   3   2 1485.31 23.8562   3
   0   3   2 1510.09 24.3836   5
  -1  -3  -2 301.897 5.42234   3
  -1  -3  -2 310.051 6.06557   5
  -1  -3  -2 309.151 5.39374   3
   1   3   2 303.877 5.95805   5
   1   3   2 306.734 5.70380   3
   1   3   2 326.046 5.61565   4
   1   3   2 308.999 5.60023   3
  -2  -3  -2 113.294 2.82179   3
  -2  -3  -2 113.891 3.08175   5
  -2  -3  -2 124.063 3.13796   3
  -2  -3  -2 117.747 2.50900   4
   2   3   2 120.386 2.94709   3
   2   3   2 126.306 3.33014   3
   2   3   2 118.603 3.04350   5
   2   3   2 131.696 2.78555   4
  -3  -3  -2 3049.52 49.3006   4
  -4  -3  -2 25.0621 1.44700   3
  -4  -3  -2 22.0152 1.44859   4
  -4  -3  -2 26.2807 1.79653   3
  -4  -3  -2 24.9483 1.40521   5
   4   3   2 24.8916 1.33290   5
   4   3   2 26.0254 1.48487   3
   4   3   2 23.8798 1.72651   3
  -5  -3  -2 46.3370 2.22897   3
  -5  -3  -2 49.5315 2.57853   4
  -5  -3  -2 49.3851 2.16438   5
  -5  -3  -2 50.5435 2.81553   3
   5   3   2 44.9732 1.93386   5
   5   3   2 48.2832 2.68256   3
   5   3   2 46.0945 2.21803   3
  -6  -3  -2 2.59160 0.94596   3
  -6  -3  -2 3.08125 0.64176   5
  -6  -3  -2 3.72057 0.97683   4
  -6  -3  -2 4.27659 0.90537   3
   6   3   2 2.52026 0.77679   3
   6   3   2 3.79925 0.86927   3
   6   3   2 3.26658 0.66882   5
  -7  -3  -2 117.613 5.27591   3
  -7  -3  -2 105.673 4.18118   3
  -7  -3  -2 112.323 5.01248   4
  -7  -3  -2 111.411 3.90259   5
   7   3   2 108.209 4.15725   3
   7   3   2 110.127 3.44999   5
   7   3   2 112.441 4.82702   3
  -8  -3  -2 219.664 6.84725   3
  -8  -3  -2 230.695 8.33052   3
  -8  -3  -2 231.132 6.43581   5
  -8  -3  -2 229.544 8.16542   4
   8   3   2 221.412 7.60978   3
   8   3   2 223.118 6.72983   3
   8   3   2 228.719 5.67133   5
  -9  -3  -2 44.9261 2.66006   5
  -9  -3  -2 41.9079 3.27396   3
  -9  -3  -2 40.8880 3.47430   4
  -9  -3  -2 37.2403 3.40287   3
   9   3   2 46.7150 2.88035   3
   9   3   2 42.3287 2.12756   5
   9   3   2 44.7976 3.30784   3
 -10  -3  -2 7.56772 1.87057   3
 -10  -3  -2 10.3765 2.26929   4
 -10  -3  -2 8.74641 1.35901   5
  10   3   2 10.3102 1.79200   3
  10   3   2 11.7671 1.22005   5
 -11  -3  -2 97.0463 6.15345   3
 -11  -3  -2 91.6891 4.24767   5
 -11  -3  -2 99.1488 6.39923   4
  11   3   2 97.9034 3.66794   5
  11   3   2 95.3715 4.50723   3
 -12  -3  -2 -0.7637 1.24221   4
 -12  -3  -2 1.59507 1.33668   3
 -12  -3  -2 -0.9655 0.92338   5
  12   3   2 -0.1450 0.67246   5
  12   3   2 0.39285 0.90204   3
 -10   4   2 -1.2360 1.63589   3
 -10   4   2 2.94324 2.00614   4
  -9   4   2 47.3963 5.00266   4
  -9   4   2 47.5568 4.22865   3
  -9   4   2 49.5090 3.65529   6
  -8   4   2 49.4722 4.64042   4
  -8   4   2 38.8001 3.32515   3
  -8   4   2 44.2212 3.17112   6
  -7   4   2 69.8509 3.49326   3
  -7   4   2 65.0698 3.66255   6
  -7   4   2 70.3788 4.13151   3
  -6   4   2 38.2266 2.34244   3
  -6   4   2 38.9126 2.57653   6
  -6   4   2 39.4465 2.79078   3
  -5   4   2 48.3002 2.44502   3
  -5   4   2 53.9997 2.80027   6
  -5   4   2 53.1699 2.93128   3
  -4   4   2 121.826 4.07753   6
  -4   4   2 119.634 3.69062   3
  -4   4   2 114.766 4.10007   3
  -3   4   2 62.8550 2.28517   3
  -3   4   2 66.0959 2.63239   3
  -3   4   2 65.2529 2.57834   6
  -2   4   2 738.189 11.7612   5
  -2   4   2 728.263 12.9357   3
  -2   4   2 734.312 13.2659   3
  -2   4   2 734.332 13.3997   6
   1  -4  -2 875.443 14.9621   6
   1  -4  -2 870.289 14.7042   5
  -1   4   2 862.397 15.0682   6
  -1   4   2 875.524 14.7367   3
  -1   4   2 872.143 14.7659   3
   0  -4  -2 277.680 5.54110   6
   0  -4  -2 284.153 5.63128   5
   0   4   2 290.354 5.45988   5
   0   4   2 281.982 5.18763   3
  -1  -4  -2 50.1851 1.77931   5
  -1  -4  -2 50.0132 1.33734   3
  -1  -4  -2 50.4763 1.39814   3
   1   4   2 50.4693 1.69529   5
   1   4   2 49.7052 1.49013   3
   1   4   2 49.8036 1.59817   3
   1   4   2 49.1764 1.62278   4
  -2  -4  -2 18.6019 1.09712   5
  -2  -4  -2 17.0959 0.95182   3
  -2  -4  -2 16.6660 0.88984   3
  -2  -4  -2 17.1975 0.81443   4
   2   4   2 17.1819 0.88792   4
   2   4   2 17.9787 1.13963   3
   2   4   2 16.4613 0.99469   5
   2   4   2 18.6175 0.98016   3
  -3  -4  -2 189.463 4.13708   4
  -3  -4  -2 183.866 4.79047   3
  -3  -4  -2 185.992 4.61423   5
  -3  -4  -2 186.328 4.42029   3
   3   4   2 179.587 4.43420   5
   3   4   2 194.454 4.43588   4
   3   4   2 188.400 4.49764   3
   3   4   2 180.791 5.01122   3
  -4  -4  -2 281.025 6.49689   5
  -4  -4  -2 290.955 7.20647   3
  -4  -4  -2 281.662 6.47950   4
  -4  -4  -2 279.183 6.39865   3
   4   4   2 291.266 6.56751   3
   4   4   2 288.374 6.54909   4
   4   4   2 280.141 7.28595   3
   4   4   2 291.635 6.32782   5
  -5  -4  -2 30.3905 2.16552   3
  -5  -4  -2 30.7225 1.79778   3
  -5  -4  -2 30.8709 1.77502   5
  -5  -4  -2 29.1532 1.88876   4
   5   4   2 30.0582 1.79915   3
   5   4   2 31.9456 2.25108   3
   5   4   2 28.2262 1.57791   5
  -6  -4  -2 77.3054 3.88522   3
  -6  -4  -2 77.8073 3.19059   3
  -6  -4  -2 74.5757 3.51111   4
  -6  -4  -2 79.0981 3.11820   5
   6   4   2 74.0782 3.76626   3
   6   4   2 76.1191 3.20928   3
   6   4   2 74.0973 2.77454   5
  -7  -4  -2 4.17967 0.87412   5
  -7  -4  -2 2.60924 0.89571   4
  -7  -4  -2 4.18209 1.00282   3
  -7  -4  -2 2.29378 0.92895   3
   7   4   2 3.22506 0.84828   3
   7   4   2 2.82919 0.61788   5
   7   4   2 4.11049 1.23470   3
  -8  -4  -2 223.638 8.14347   3
  -8  -4  -2 218.421 7.76806   4
  -8  -4  -2 211.310 6.28551   5
  -8  -4  -2 208.568 6.67566   3
   8   4   2 213.531 5.61666   5
   8   4   2 205.841 7.43833   3
   8   4   2 222.438 6.65708   3
  -9  -4  -2 19.2976 2.47997   3
  -9  -4  -2 19.3126 1.79885   5
  -9  -4  -2 18.1272 2.45814   4
  -9  -4  -2 16.1528 1.89417   3
   9   4   2 15.9690 2.07868   3
   9   4   2 17.2870 1.43719   5
   9   4   2 18.5492 1.86826   3
 -10  -4  -2 17.8966 2.57817   4
 -10  -4  -2 10.8624 2.35152   3
 -10  -4  -2 16.0368 1.85959   5
  10   4   2 16.2548 1.45562   5
  10   4   2 16.1312 1.92048   3
 -11  -4  -2 2.76278 1.33435   3
 -11  -4  -2 0.04807 1.11791   4
 -11  -4  -2 0.78516 0.89659   5
  11   4   2 0.97797 0.67814   5
  11   4   2 2.86679 1.04260   3
 -12  -4  -2 3.92781 1.67116   4
 -12  -4  -2 1.08119 1.35331   3
  12   4   2 2.93653 1.07102   3
  -9   5   2 10.4007 2.40388   4
  -9   5   2 12.5948 2.41291   3
  -8   5   2 10.6821 1.86848   6
  -8   5   2 9.35623 1.73049   3
  -7   5   2 2.38270 1.05464   3
  -7   5   2 2.60831 1.04731   3
  -6   5   2 24.7842 1.97265   3
  -6   5   2 26.6486 2.37173   3
  -6   5   2 25.0642 2.17636   6
  -5   5   2 94.4535 3.66481   3
  -5   5   2 91.2677 3.90018   6
  -5   5   2 94.6957 4.18651   3
  -4   5   2 4.97888 0.88323   3
  -4   5   2 5.34865 1.00913   6
  -4   5   2 3.72575 0.92147   3
  -3   5   2 606.743 12.2433   6
  -3   5   2 629.682 12.4514   3
  -3   5   2 596.809 11.7334   3
  -2   5   2 12.0970 0.99265   3
  -2   5   2 13.6689 0.49596   5
  -2   5   2 12.8849 0.97700   3
  -2   5   2 12.5206 1.06031   6
   1  -5  -2 8.91774 0.66037   5
   1  -5  -2 9.57363 0.79094   6
  -1   5   2 9.74784 0.74518   3
  -1   5   2 10.1029 0.57086   5
  -1   5   2 9.02830 0.74863   3
   0  -5  -2 735.565 13.0712   5
   0  -5  -2 729.922 13.1430   6
   0   5   2 757.807 12.7574   5
   0   5   2 742.377 12.9874   3
   0   5   2 729.525 12.7272   3
  -1  -5  -2 2.60813 0.32357   3
  -1  -5  -2 2.24270 0.46925   5
  -1  -5  -2 3.37765 0.37830   3
   1   5   2 3.58887 0.48251   4
   1   5   2 2.52664 0.40709   3
   1   5   2 3.48942 0.45446   5
   1   5   2 2.61638 0.47191   3
  -2  -5  -2 667.796 12.2873   5
  -2  -5  -2 665.152 11.6644   3
  -2  -5  -2 647.444 11.6784   3
   2   5   2 657.928 11.9984   5
   2   5   2 667.809 11.8148   3
   2   5   2 646.316 12.3578   3
   2   5   2 656.345 11.7661   4
  -3  -5  -2 132.164 3.67879   3
  -3  -5  -2 128.919 3.13793   4
  -3  -5  -2 124.290 3.42844   3
  -3  -5  -2 121.222 3.66346   5
   3   5   2 133.025 3.55746   3
   3   5   2 126.329 3.53796   5
   3   5   2 122.975 4.01609   3
   3   5   2 128.389 3.53640   4
  -4  -5  -2 373.685 8.63544   3
  -4  -5  -2 390.362 8.34153   5
  -4  -5  -2 395.092 7.90783   4
  -4  -5  -2 375.249 8.04483   3
   4   5   2 384.126 7.97108   5
   4   5   2 386.160 8.23541   4
   4   5   2 348.493 8.02021   3
   4   5   2 379.174 9.08725   3
  -5  -5  -2 1906.73 32.3683   4
  -5  -5  -2 1885.81 32.2765   5
  -5  -5  -2 1847.49 33.2524   3
  -5  -5  -2 1870.17 32.1496   3
   5   5   2 1892.28 32.2632   3
   5   5   2 1862.92 33.7078   3
   5   5   2 1833.57 31.6921   5
   5   5   2 1871.08 32.4637   4
  -6  -5  -2 46.3485 2.44462   3
  -6  -5  -2 42.9732 2.54351   4
  -6  -5  -2 40.0535 2.75604   3
  -6  -5  -2 43.1879 2.33828   5
   6   5   2 40.0303 2.32584   3
   6   5   2 43.5149 2.12726   5
   6   5   2 46.1065 2.96466   3
  -7  -5  -2 2.25510 0.64128   5
  -7  -5  -2 3.41546 0.81477   3
  -7  -5  -2 2.66238 0.87654   4
  -7  -5  -2 3.51209 1.03882   3
   7   5   2 2.01923 0.68429   3
   7   5   2 1.92718 0.58059   5
   7   5   2 3.28613 1.15104   3
  -8  -5  -2 31.3476 2.39862   3
  -8  -5  -2 34.3225 2.99531   3
  -8  -5  -2 35.7113 2.38593   5
  -8  -5  -2 36.2284 2.95277   4
   8   5   2 35.6184 2.99112   3
   8   5   2 37.3167 2.48623   3
   8   5   2 37.0566 2.13905   5
  -9  -5  -2 3.38765 1.05260   5
  -9  -5  -2 2.44239 0.99229   3
  -9  -5  -2 1.94775 0.83217   3
  -9  -5  -2 2.28553 1.04725   4
   9   5   2 1.66966 1.18259   3
   9   5   2 4.28316 1.05613   3
   9   5   2 2.01356 0.62169   5
 -10  -5  -2 16.4293 1.87250   5
 -10  -5  -2 15.0060 2.79625   3
 -10  -5  -2 17.8434 2.54162   4
  10   5   2 14.5406 1.89866   3
  10   5   2 13.8014 1.47082   5
 -11  -5  -2 -1.7903 0.98581   4
 -11  -5  -2 -1.2342 0.82400   3
  11   5   2 -1.2107 0.49726   5
  11   5   2 -0.5482 0.65425   3
 -12  -5  -2 2.33915 1.39121   4
 -12  -5  -2 1.03627 1.12472   3
  12   5   2 0.28843 0.94407   3
  12   5   2 -0.0562 0.68696   5
  -9   6   2 44.7962 4.17067   3
  -9   6   2 57.7302 5.61657   4
  -8   6   2 1.22977 1.24918   3
  -8   6   2 1.48815 0.96055   6
  -7   6   2 30.6734 2.92358   3
  -7   6   2 25.9681 2.48799   6
  -6   6   2 52.8857 3.44543   3
  -6   6   2 50.7456 3.13145   6
  -6   6   2 48.1828 2.93864   3
  -5   6   2 112.039 4.27494   3
  -5   6   2 111.500 4.51940   6
  -5   6   2 116.446 4.87284   3
  -4   6   2 773.033 15.9808   3
  -4   6   2 777.181 15.6599   6
  -4   6   2 763.003 15.2210   3
  -3   6   2 272.645 6.93783   6
  -3   6   2 271.273 6.68774   3
  -3   6   2 288.668 7.23030   3
  -2   6   2 12.8644 1.13068   3
  -2   6   2 11.8704 1.05528   3
  -2   6   2 13.8568 0.57922   5
  -2   6   2 12.5461 1.13024   6
   1  -6  -2 387.419 7.96742   6
   1  -6  -2 384.152 7.45199   5
  -1   6   2 382.450 6.88961   5
  -1   6   2 384.710 7.87467   3
  -1   6   2 378.950 7.91290   3
   0  -6  -2 697.815 13.1670   6
   0  -6  -2 720.546 12.9758   5
   0   6   2 719.939 12.8302   3
   0   6   2 725.127 12.4857   5
   0   6   2 719.202 13.0666   3
  -1  -6  -2 239.329 4.60295   3
  -1  -6  -2 235.800 5.43310   5
  -1  -6  -2 232.346 4.68530   3
   1   6   2 231.052 5.28109   3
   1   6   2 235.340 5.05385   3
   1   6   2 238.374 5.12177   5
   1   6   2 225.940 5.46113   4
  -2  -6  -2 189.198 4.40176   3
  -2  -6  -2 192.854 4.90232   5
  -2  -6  -2 198.882 4.36413   3
   2   6   2 194.839 4.96461   3
   2   6   2 190.797 4.48321   3
   2   6   2 200.419 4.65895   5
   2   6   2 185.837 4.57540   4
  -3  -6  -2 37.9376 1.63800   4
  -3  -6  -2 41.5696 1.86591   3
  -3  -6  -2 43.2389 2.06150   5
  -3  -6  -2 40.2345 1.76474   3
   3   6   2 44.6191 2.31141   3
   3   6   2 41.8694 1.85696   5
   3   6   2 41.2434 1.83531   3
   3   6   2 42.6809 1.94384   4
  -4  -6  -2 164.596 4.08725   4
  -4  -6  -2 151.418 4.61318   3
  -4  -6  -2 153.440 4.34882   3
   4   6   2 153.728 4.38649   3
   4   6   2 160.275 4.38764   5
   4   6   2 158.296 5.19110   3
   4   6   2 156.869 4.55573   4
  -5  -6  -2 0.74514 0.52557   3
  -5  -6  -2 0.64898 0.36565   5
  -5  -6  -2 0.09899 0.39538   3
   5   6   2 0.05938 0.32389   5
   5   6   2 2.42807 0.71417   4
   5   6   2 0.54217 0.34912   3
   5   6   2 0.76503 0.58627   3
  -6  -6  -2 34.8986 2.19300   4
  -6  -6  -2 34.6222 2.13165   3
  -6  -6  -2 33.8071 2.49591   3
  -6  -6  -2 30.8159 2.03422   5
   6   6   2 37.3725 2.02772   5
   6   6   2 35.5148 2.28250   4
   6   6   2 32.3299 2.07727   3
   6   6   2 32.5249 2.56710   3
  -7  -6  -2 76.3548 4.11693   3
  -7  -6  -2 71.8810 3.34856   5
  -7  -6  -2 73.2973 3.61904   4
  -7  -6  -2 72.8286 3.41321   3
   7   6   2 73.3352 4.10584   3
   7   6   2 68.8730 2.95047   5
   7   6   2 74.5628 3.39130   3
  -8  -6  -2 176.629 6.95232   3
  -8  -6  -2 164.237 5.76785   3
  -8  -6  -2 163.961 5.64235   5
  -8  -6  -2 165.036 6.31728   4
   8   6   2 161.793 5.01240   5
   8   6   2 167.443 6.86786   3
   8   6   2 170.549 5.75136   3
  -9  -6  -2 24.3735 2.15802   5
  -9  -6  -2 21.5018 2.20168   3
  -9  -6  -2 21.4952 2.62539   3
  -9  -6  -2 23.8580 2.50577   4
   9   6   2 27.3536 2.77857   3
   9   6   2 28.4725 2.30851   3
   9   6   2 27.7885 1.90941   5
 -10  -6  -2 4.61783 1.53794   3
 -10  -6  -2 0.95984 0.76651   5
 -10  -6  -2 2.31546 1.06832   4
  10   6   2 2.98254 0.94301   5
  10   6   2 0.86467 0.89733   3
 -11  -6  -2 60.9218 4.86861   3
 -11  -6  -2 72.1914 4.95781   4
  11   6   2 67.8490 3.89527   3
  11   6   2 65.3470 3.21800   5
 -12  -6  -2 26.8781 3.49242   4
 -12  -6  -2 29.4002 3.61096   3
  12   6   2 26.5730 2.70148   3
  12   6   2 25.1206 2.23780   5
  -8   7   2 -0.0725 1.37430   3
  -8   7   2 1.85735 1.21083   6
  -7   7   2 1.47767 0.98842   6
  -7   7   2 1.99081 1.17801   3
  -6   7   2 -0.2198 0.60547   6
  -6   7   2 0.61597 0.84746   3
  -6   7   2 -0.3936 0.72557   3
  -5   7   2 67.7792 3.42998   3
  -5   7   2 66.4893 3.42966   6
  -5   7   2 64.3491 3.66203   3
  -4   7   2 197.051 6.09828   6
  -4   7   2 199.717 6.02891   3
  -4   7   2 207.658 6.57997   3
  -3   7   2 31.0722 2.01507   6
  -3   7   2 30.8626 2.14840   3
  -3   7   2 32.9633 2.02496   3
  -2   7   2 45.2424 2.24997   3
  -2   7   2 49.2380 2.40364   3
  -2   7   2 46.9474 1.33646   5
   1  -7  -2 63.9036 2.22981   5
   1  -7  -2 65.4022 2.58340   6
  -1   7   2 68.9935 2.66914   3
  -1   7   2 69.3852 2.65146   3
  -1   7   2 67.1197 1.88201   5
   0  -7  -2 230.208 5.71126   6
   0  -7  -2 228.274 5.39859   5
   0   7   2 229.802 6.16061   4
   0   7   2 233.871 5.59767   3
   0   7   2 242.220 5.50981   3
   0   7   2 235.714 4.91555   5
  -1  -7  -2 135.007 3.13248   3
  -1  -7  -2 132.217 3.84759   5
  -1  -7  -2 134.673 3.97325   6
  -1  -7  -2 136.942 3.05230   3
   1   7   2 138.465 3.51088   5
   1   7   2 132.984 3.83403   3
   1   7   2 133.310 3.99343   4
   1   7   2 132.116 3.64329   3
  -2  -7  -2 272.806 6.48941   5
  -2  -7  -2 270.071 5.88484   3
  -2  -7  -2 270.767 5.73154   3
   2   7   2 277.422 6.12297   3
   2   7   2 286.918 6.13405   5
   2   7   2 268.471 6.54054   3
   2   7   2 274.406 6.29207   4
  -3  -7  -2 9.47652 0.88874   3
  -3  -7  -2 9.71056 1.03745   5
  -3  -7  -2 11.3605 0.94731   3
  -3  -7  -2 11.6676 0.97699   4
   3   7   2 11.1786 1.21378   3
   3   7   2 10.2778 1.04500   4
   3   7   2 12.9445 1.07950   3
   3   7   2 12.1202 1.03698   5
  -4  -7  -2 6.46204 0.74697   4
  -4  -7  -2 7.02057 0.83212   3
  -4  -7  -2 5.89852 0.94247   3
  -4  -7  -2 5.40556 0.82336   5
   4   7   2 6.23488 1.04425   4
   4   7   2 7.10664 1.37484   3
   4   7   2 4.89968 0.80578   3
   4   7   2 4.76464 0.74695   5
  -5  -7  -2 263.729 7.02514   5
  -5  -7  -2 274.244 6.35462   4
  -5  -7  -2 271.235 7.21362   3
  -5  -7  -2 266.927 6.74110   3
   5   7   2 264.699 6.73679   3
   5   7   2 266.501 7.92256   3
   5   7   2 268.717 6.57472   5
   5   7   2 272.268 7.09027   4
  -6  -7  -2 513.382 10.8364   4
  -6  -7  -2 493.313 11.2209   5
  -6  -7  -2 492.766 11.8534   3
  -6  -7  -2 490.858 11.0019   3
   6   7   2 490.469 11.3784   4
   6   7   2 516.634 12.7187   3
   6   7   2 494.661 10.9892   3
   6   7   2 496.742 10.5673   5
  -7  -7  -2 67.7013 3.34350   4
  -7  -7  -2 66.2366 3.77698   3
  -7  -7  -2 63.2763 3.24418   5
  -7  -7  -2 62.4327 3.18121   3
   7   7   2 57.8527 3.73091   3
   7   7   2 69.6460 2.99571   5
   7   7   2 68.9062 3.28633   3
   7   7   2 61.7473 3.41059   4
  -8  -7  -2 250.680 7.52223   3
  -8  -7  -2 258.535 7.91286   4
  -8  -7  -2 258.856 8.70031   3
  -8  -7  -2 251.757 7.55806   5
   8   7   2 255.532 8.90385   3
   8   7   2 246.756 7.29405   3
   8   7   2 250.003 6.73285   5
  -9  -7  -2 13.4034 1.88672   4
  -9  -7  -2 11.1278 1.67439   5
  -9  -7  -2 11.5880 2.28522   3
   9   7   2 11.4745 1.99157   3
   9   7   2 10.4902 1.37018   5
 -10  -7  -2 12.7653 2.18773   4
 -10  -7  -2 6.44136 1.97982   3
  10   7   2 8.82866 1.41510   5
  10   7   2 9.32386 1.77618   3
 -11  -7  -2 9.45428 2.34280   3
 -11  -7  -2 12.1375 2.28993   4
  11   7   2 10.8714 1.61388   5
  11   7   2 8.74418 1.63157   3
 -12  -7  -2 77.7692 5.64455   3
 -12  -7  -2 65.3771 4.94868   4
  12   7   2 72.2536 4.28689   3
  12   7   2 72.7548 3.71995   5
  -7   8   2 14.3177 2.31588   3
  -7   8   2 11.0124 1.75563   6
  -6   8   2 9.17072 1.66637   6
  -6   8   2 9.17878 1.77264   3
  -5   8   2 0.37491 0.60273   6
  -5   8   2 -0.1790 0.70564   3
  -5   8   2 0.40919 0.81594   3
  -4   8   2 67.3678 3.36291   6
  -4   8   2 69.7279 3.47163   3
  -4   8   2 69.8950 3.69807   3
  -3   8   2 2.63393 0.72122   3
  -3   8   2 2.07112 0.82073   3
  -2   8   2 197.329 5.71839   3
  -2   8   2 201.758 5.89416   3
   1  -8  -2 217.676 5.73434   6
   1  -8  -2 218.458 5.16565   5
  -1   8   2 209.712 5.76746   3
  -1   8   2 221.729 4.61732   5
  -1   8   2 223.386 5.88695   3
   0  -8  -2 189.521 5.22216   6
   0  -8  -2 186.898 4.86979   5
   0   8   2 196.948 5.15080   3
   0   8   2 188.255 5.69551   4
   0   8   2 187.055 5.10923   3
   0   8   2 198.289 4.37692   5
  -1  -8  -2 277.361 5.33816   3
  -1  -8  -2 272.822 6.52447   5
  -1  -8  -2 283.292 6.81975   6
  -1  -8  -2 275.870 5.40488   3
   1   8   2 267.767 5.90515   5
   1   8   2 275.647 6.86576   4
   1   8   2 275.163 6.37778   3
   1   8   2 267.496 6.57327   3
  -2  -8  -2 186.672 4.34806   3
  -2  -8  -2 179.073 5.07688   5
  -2  -8  -2 184.730 4.49934   3
   2   8   2 187.243 4.84247   3
   2   8   2 179.354 5.20806   3
   2   8   2 182.698 5.05879   4
   2   8   2 190.066 4.70099   5
  -3  -8  -2 53.2838 2.52946   5
  -3  -8  -2 51.8265 2.14197   3
  -3  -8  -2 52.8739 2.21649   3
   3   8   2 52.8739 2.31448   3
   3   8   2 51.2045 2.72637   3
   3   8   2 49.1791 2.41513   4
   3   8   2 53.7382 2.29931   5
  -4  -8  -2 97.6959 3.24204   4
  -4  -8  -2 92.2722 3.65590   5
  -4  -8  -2 98.2821 3.35710   3
  -4  -8  -2 96.3861 3.41732   3
   4   8   2 94.9762 3.41557   3
   4   8   2 98.4498 4.17476   3
   4   8   2 97.2783 3.73076   4
   4   8   2 100.146 3.39822   5
  -5  -8  -2 0.09908 0.40435   3
  -5  -8  -2 0.97445 0.49366   5
  -5  -8  -2 -0.2050 0.25945   4
   5   8   2 0.03781 0.48364   3
   5   8   2 0.63451 0.39208   5
   5   8   2 0.06607 0.41505   4
   5   8   2 0.15409 0.39639   3
  -6  -8  -2 41.3541 2.60034   5
  -6  -8  -2 41.2711 2.43789   3
  -6  -8  -2 40.6748 2.69187   3
  -6  -8  -2 43.8276 2.30723   4
   6   8   2 44.5784 2.41273   5
   6   8   2 42.1725 2.48334   3
   6   8   2 43.1318 2.62958   4
   6   8   2 35.7830 2.91036   3
  -7  -8  -2 28.0165 2.18708   5
  -7  -8  -2 30.8974 2.22628   3
  -7  -8  -2 29.6058 2.08062   4
  -7  -8  -2 29.6809 2.52121   3
   7   8   2 34.0228 2.96159   3
   7   8   2 31.0310 2.11281   5
   7   8   2 25.2161 2.21199   4
   7   8   2 33.7392 2.30768   3
  -8  -8  -2 118.386 5.40677   3
  -8  -8  -2 108.466 4.57650   4
  -8  -8  -2 106.530 4.60608   3
  -8  -8  -2 109.546 4.72084   5
   8   8   2 104.532 5.55136   3
   8   8   2 109.979 4.17973   5
   8   8   2 108.492 4.50095   3
  -9  -8  -2 -0.1123 0.54397   4
  -9  -8  -2 0.07823 0.59509   3
   9   8   2 -0.1954 0.51720   3
   9   8   2 1.50722 0.59880   5
 -10  -8  -2 1.46135 0.96834   3
 -10  -8  -2 1.89100 1.16212   4
  10   8   2 0.94676 0.56285   5
  10   8   2 2.26362 1.00969   3
 -11  -8  -2 2.21096 1.08407   4
 -11  -8  -2 2.77756 1.34319   3
 -12  -8  -2 11.4125 2.43078   3
 -12  -8  -2 10.3944 2.19809   4
  12   8   2 8.47755 1.66622   5
  12   8   2 11.8535 2.03761   3
  -7   9   2 -0.0523 1.20763   3
  -6   9   2 19.8067 2.55865   3
  -5   9   2 10.4342 1.97407   3
  -4   9   2 -0.2564 0.59524   3
  -4   9   2 -0.5197 0.67726   3
  -3   9   2 53.3383 3.16983   3
  -3   9   2 47.6598 2.84511   3
  -2   9   2 5.85677 1.07509   3
   1  -9  -2 259.303 6.08921   5
   1  -9  -2 266.059 6.81411   6
  -1   9   2 255.224 7.65477   4
  -1   9   2 281.575 7.22063   3
  -1   9   2 259.535 5.51007   5
  -1   9   2 258.771 6.84922   3
   0  -9  -2 41.4766 2.06909   5
   0  -9  -2 47.5791 2.44082   6
   0   9   2 43.8529 1.77900   5
   0   9   2 39.1033 2.18904   3
   0   9   2 41.5675 2.24752   3
   0   9   2 41.0188 2.54474   4
  -1  -9  -2 4.43233 0.90421   6
  -1  -9  -2 4.27861 0.78427   5
   1   9   2 3.66240 0.76082   3
   1   9   2 6.24960 0.77423   5
   1   9   2 5.07657 0.97017   4
   1   9   2 4.62210 0.91799   3
  -2  -9  -2 3.15888 0.57440   3
  -2  -9  -2 3.52203 0.80499   5
  -2  -9  -2 3.93080 0.66192   3
   2   9   2 2.72105 0.72153   3
   2   9   2 3.74117 0.65740   5
   2   9   2 3.89306 0.84562   4
   2   9   2 4.39981 0.90786   3
  -3  -9  -2 89.6843 3.58382   5
  -3  -9  -2 94.7591 3.19525   3
  -3  -9  -2 95.1191 3.07541   3
   3   9   2 90.8977 3.92420   3
   3   9   2 94.3162 3.26534   5
   3   9   2 90.4338 3.60534   4
   3   9   2 91.5461 3.38208   3
  -4  -9  -2 216.954 5.73922   3
  -4  -9  -2 206.899 6.17342   5
  -4  -9  -2 215.237 5.59330   3
   4   9   2 204.109 6.19076   4
   4   9   2 210.878 6.86160   3
   4   9   2 217.315 5.71336   5
   4   9   2 220.254 5.91898   3
  -5  -9  -2 119.836 4.60394   5
  -5  -9  -2 125.587 4.35940   3
  -5  -9  -2 134.405 4.13532   4
  -5  -9  -2 124.732 4.21571   3
   5   9   2 128.355 4.23031   5
   5   9   2 120.131 5.22478   3
   5   9   2 123.666 4.69159   4
   5   9   2 125.118 4.37891   3
  -6  -9  -2 9.73246 1.34205   3
  -6  -9  -2 10.8681 1.32913   3
  -6  -9  -2 7.60183 1.04230   4
  -6  -9  -2 10.1197 1.54137   5
   6   9   2 11.3766 1.51576   4
   6   9   2 10.6559 1.30125   5
   6   9   2 10.1066 1.34643   3
   6   9   2 13.2323 2.17613   3
  -7  -9  -2 10.4348 1.71286   5
  -7  -9  -2 12.4610 1.65748   3
  -7  -9  -2 7.92745 1.23476   4
  -7  -9  -2 9.56176 1.61367   3
   7   9   2 9.47222 1.59026   4
   7   9   2 11.3927 2.03460   3
   7   9   2 6.55644 1.16974   5
   7   9   2 10.8685 1.44380   3
  -8  -9  -2 57.6666 3.58018   5
  -8  -9  -2 55.7504 3.23389   3
  -8  -9  -2 50.5768 2.94100   4
   8   9   2 55.6344 2.94989   5
   8   9   2 58.5176 3.25368   3
   8   9   2 57.5787 3.51983   4
  -9  -9  -2 17.1932 1.92811   4
  -9  -9  -2 16.3295 2.11169   3
   9   9   2 15.4169 1.72099   5
   9   9   2 14.7506 1.82860   3
 -10  -9  -2 -0.7538 0.72970   4
  10   9   2 2.67740 0.94974   3
  10   9   2 1.12605 0.61353   5
 -11  -9  -2 0.85760 0.89722   4
 -11  -9  -2 -0.7032 1.05960   3
  11   9   2 0.00661 0.67293   5
  11   9   2 1.48952 0.77159   3
 -12  -9  -2 2.96666 1.46083   3
 -12  -9  -2 6.22143 1.86835   4
  12   9   2 2.83926 1.19234   5
  12   9   2 3.24971 1.37137   3
  -6  10   2 19.9832 3.01479   3
  -5  10   2 1.80821 0.88486   3
  -4  10   2 2.02861 1.12133   3
  -3  10   2 1.04922 0.78396   3
  -3  10   2 0.81105 0.78920   3
  -2  10   2 7.15694 1.70716   4
  -2  10   2 8.94693 1.50297   3
  -2  10   2 9.49640 1.40940   3
   1 -10  -2 45.2791 2.50778   6
   1 -10  -2 45.4692 2.12603   5
  -1  10   2 46.9218 1.85321   5
  -1  10   2 52.3554 3.22781   4
  -1  10   2 44.6229 2.58682   3
  -1  10   2 49.6945 2.83687   3
   0 -10  -2 150.109 4.52063   5
   0 -10  -2 144.508 4.82810   6
   0  10   2 139.465 5.28032   4
   0  10   2 149.579 3.95509   5
   0  10   2 149.056 4.87067   3
   0  10   2 147.154 4.97351   3
  -1 -10  -2 103.384 3.98416   6
  -1 -10  -2 99.8363 3.70177   5
   1  10   2 101.251 4.05814   4
   1  10   2 94.7319 3.71785   3
   1  10   2 94.2274 3.83952   3
   1  10   2 101.438 3.19711   5
  -2 -10  -2 5.32186 0.96593   5
  -2 -10  -2 6.16933 0.73045   3
  -2 -10  -2 6.50354 0.70843   3
  -2 -10  -2 5.77139 1.19582   6
   2  10   2 4.97507 1.03338   4
   2  10   2 7.34595 0.92993   5
   2  10   2 4.92536 0.93562   3
   2  10   2 6.01082 1.26321   3
  -3 -10  -2 294.143 7.66010   5
  -3 -10  -2 285.672 6.48492   3
  -3 -10  -2 281.038 6.72465   3
   3  10   2 285.267 7.68046   4
   3  10   2 288.307 7.34400   3
   3  10   2 281.904 6.79137   5
   3  10   2 282.977 8.15199   3
  -4 -10  -2 201.095 5.49623   3
  -4 -10  -2 190.757 6.03572   5
  -4 -10  -2 196.886 5.31829   3
   4  10   2 195.965 5.44556   5
   4  10   2 183.628 6.03687   4
   4  10   2 198.919 5.78284   3
   4  10   2 185.225 6.58417   3
  -5 -10  -2 1.78462 0.61434   4
  -5 -10  -2 1.58532 0.63125   3
  -5 -10  -2 1.60903 0.56151   5
  -5 -10  -2 0.81808 0.46550   3
   5  10   2 1.28177 0.62235   3
   5  10   2 0.64559 0.54011   5
   5  10   2 2.61761 0.95298   3
   5  10   2 2.55767 0.83158   4
  -6 -10  -2 3.72837 0.81484   4
  -6 -10  -2 2.50273 0.74618   5
  -6 -10  -2 3.98785 0.97046   3
  -6 -10  -2 2.96997 0.85186   3
   6  10   2 5.60431 1.55706   3
   6  10   2 3.93476 0.92772   3
   6  10   2 4.40196 0.93529   5
   6  10   2 3.97733 1.06834   4
  -7 -10  -2 202.514 6.69532   3
  -7 -10  -2 198.208 5.77993   4
  -7 -10  -2 192.490 6.76026   5
  -7 -10  -2 205.277 6.39197   3
   7  10   2 203.526 7.94470   3
   7  10   2 203.327 6.51682   3
   7  10   2 202.330 6.09349   5
   7  10   2 196.431 6.78344   4
  -8 -10  -2 27.9491 2.55052   3
  -8 -10  -2 28.2337 2.08867   4
  -8 -10  -2 27.7887 2.31390   3
   8  10   2 29.2151 2.40853   3
   8  10   2 28.8318 2.23099   5
   8  10   2 25.8642 2.46184   4
  -9 -10  -2 38.3397 2.66198   4
  -9 -10  -2 35.0067 3.03774   3
   9  10   2 37.4644 2.60372   5
   9  10   2 40.1745 2.92771   3
 -10 -10  -2 1.30423 0.77602   4
  10  10   2 1.24537 0.94433   3
  10  10   2 0.20342 0.76607   5
 -11 -10  -2 5.26844 1.60766   3
  11  10   2 6.70839 1.52584   5
  11  10   2 10.2187 2.04594   3
 -12 -10  -2 4.13130 1.68158   3
 -12 -10  -2 -0.4978 1.20145   4
  12  10   2 0.94049 0.90509   5
  12  10   2 4.07658 1.26254   3
  -5  11   2 12.1570 2.27505   3
  -4  11   2 36.0193 3.02434   3
  -3  11   2 1.98797 0.94528   3
  -2  11   2 26.6437 2.22079   3
  -2  11   2 27.2260 2.41437   3
   1 -11  -2 212.787 5.58038   5
   1 -11  -2 213.649 6.29051   6
  -1  11   2 208.326 6.51002   3
  -1  11   2 217.121 6.93529   3
  -1  11   2 205.158 7.19982   4
   0 -11  -2 77.7274 3.47051   6
   0 -11  -2 75.5668 3.16306   5
   0  11   2 81.0454 3.72846   3
   0  11   2 71.1490 2.68232   5
   0  11   2 74.0392 3.52679   3
   0  11   2 73.0705 3.80250   4
  -1 -11  -2 239.752 6.91116   6
  -1 -11  -2 234.345 6.51774   5
   1  11   2 226.267 6.81555   3
   1  11   2 225.595 7.00388   4
   1  11   2 248.460 6.93758   3
   1  11   2 233.370 5.79324   5
  -2 -11  -2 34.8742 2.35796   6
  -2 -11  -2 35.0162 1.43849   3
  -2 -11  -2 36.3601 2.33437   5
  -2 -11  -2 35.2541 1.49070   3
   2  11   2 37.0317 2.01545   5
   2  11   2 32.3953 2.37117   4
   2  11   2 36.2472 2.53143   3
   2  11   2 35.7151 2.32115   3
  -3 -11  -2 3.21292 0.62522   3
  -3 -11  -2 2.60254 0.65772   3
  -3 -11  -2 2.54297 0.71739   5
   3  11   2 3.51159 1.00703   4
   3  11   2 3.50882 0.90253   3
   3  11   2 4.96839 1.03582   5
   3  11   2 2.65325 0.92023   3
  -4 -11  -2 148.918 4.47334   3
  -4 -11  -2 150.325 5.40496   5
  -4 -11  -2 151.694 4.70502   3
   4  11   2 151.164 6.10642   3
   4  11   2 153.488 5.18124   3
   4  11   2 147.729 5.51519   4
   4  11   2 151.505 4.78723   5
  -5 -11  -2 4.12561 1.09428   5
  -5 -11  -2 4.40893 0.92186   3
  -5 -11  -2 3.53646 0.82514   3
   5  11   2 4.46310 1.23267   4
   5  11   2 5.13240 1.02757   5
   5  11   2 3.08331 0.86356   3
   5  11   2 2.46842 1.18175   3
  -6 -11  -2 0.28606 0.47928   4
  -6 -11  -2 0.71451 0.72410   5
  -6 -11  -2 2.24369 0.76537   3
  -6 -11  -2 1.39437 0.66210   3
   6  11   2 0.74754 0.49062   5
   6  11   2 1.42984 0.66811   3
   6  11   2 -0.3262 0.73211   4
   6  11   2 2.11378 1.06138   3
  -7 -11  -2 29.5606 2.08051   4
  -7 -11  -2 28.5959 2.23143   3
  -7 -11  -2 28.3721 2.31664   3
   7  11   2 30.8375 2.46184   3
   7  11   2 29.2659 2.22472   5
   7  11   2 28.2477 2.50948   4
  -8 -11  -2 10.6480 1.44073   4
  -8 -11  -2 12.8346 1.73361   3
  -8 -11  -2 12.9469 2.12151   3
   8  11   2 11.2145 1.90246   4
   8  11   2 9.86854 1.54668   5
   8  11   2 12.6512 1.91744   3
  -9 -11  -2 16.1336 1.76559   4
  -9 -11  -2 15.6540 2.09157   3
   9  11   2 13.7746 1.91562   3
   9  11   2 16.8898 1.87304   5
   9  11   2 17.0336 2.22785   4
 -10 -11  -2 4.31781 1.32816   3
 -10 -11  -2 5.74144 1.14288   4
  10  11   2 3.19398 1.19487   3
  10  11   2 3.10856 1.07957   5
 -11 -11  -2 8.82607 2.08126   3
 -11 -11  -2 8.28546 1.48097   4
  11  11   2 6.96654 1.60144   3
  11  11   2 7.45701 1.52241   5
  -4  12   2 102.835 5.52012   3
  -3  12   2 4.40609 1.33416   3
  -2  12   2 16.7928 2.01623   3
   1 -12  -2 20.4871 1.82376   6
   1 -12  -2 20.2484 1.54783   5
  -1  12   2 23.4507 2.22733   3
   0 -12  -2 100.328 3.85634   5
   0 -12  -2 102.703 4.21689   6
   0  12   2 100.763 4.38416   3
   0  12   2 101.640 4.58738   3
   0  12   2 101.705 3.39584   5
   0  12   2 97.0233 4.66011   4
  -1 -12  -2 0.54027 0.50812   5
  -1 -12  -2 0.08878 0.58442   6
   1  12   2 0.75336 0.80164   3
   1  12   2 0.54869 0.58087   3
   1  12   2 1.29187 0.55628   5
   1  12   2 0.92095 0.78800   4
  -2 -12  -2 67.4916 3.33499   5
  -2 -12  -2 67.3763 3.53156   6
   2  12   2 68.3015 3.45266   3
   2  12   2 63.2545 3.56508   3
   2  12   2 67.6256 2.89601   5
   2  12   2 63.5088 3.51958   4
  -3 -12  -2 149.818 5.47578   5
  -3 -12  -2 156.505 4.10164   3
  -3 -12  -2 159.860 4.29207   3
  -3 -12  -2 149.288 7.23377   6
   3  12   2 157.729 4.87413   5
   3  12   2 154.695 5.44646   3
   3  12   2 156.343 5.83653   4
   3  12   2 159.000 6.24093   3
  -4 -12  -2 11.9164 1.23270   3
  -4 -12  -2 12.0165 1.81931   5
  -4 -12  -2 11.5174 1.14429   3
   4  12   2 9.30265 1.25846   5
   4  12   2 11.1301 1.50363   3
   4  12   2 8.31230 1.79493   3
   4  12   2 9.47551 1.62322   4
  -5 -12  -2 71.9496 3.11541   3
  -5 -12  -2 73.3296 3.32968   3
  -5 -12  -2 70.1790 4.05394   5
   5  12   2 71.2864 3.62078   3
   5  12   2 66.6880 3.80900   4
   5  12   2 73.9231 4.54081   3
   5  12   2 69.8235 3.26991   5
  -6 -12  -2 6.28065 1.18358   3
  -6 -12  -2 8.67905 1.35116   3
   6  12   2 9.75423 1.72043   4
   6  12   2 6.91756 1.33678   5
   6  12   2 10.7803 1.76483   3
  -7 -12  -2 5.27939 1.06884   3
  -7 -12  -2 5.59750 1.25195   3
  -7 -12  -2 4.43665 1.00946   4
   7  12   2 3.07845 1.18758   4
   7  12   2 3.14526 0.98676   5
   7  12   2 5.95766 1.38393   3
  -8 -12  -2 0.68176 0.72345   3
  -8 -12  -2 -1.1029 0.85966   3
  -8 -12  -2 0.36828 0.55085   4
   8  12   2 0.15344 0.61517   5
   8  12   2 1.00372 0.79283   3
   8  12   2 -0.8333 0.75789   4
  -9 -12  -2 3.50932 1.16879   3
  -9 -12  -2 7.17414 1.32696   4
   9  12   2 5.23417 1.19191   5
   9  12   2 8.73526 1.79985   4
 -10 -12  -2 1.96895 0.93015   4
 -10 -12  -2 3.64497 1.17847   3
  10  12   2 0.96803 0.83968   5
  10  12   2 1.75678 1.13333   3
 -11 -12  -2 50.8666 3.33072   4
 -11 -12  -2 54.3414 4.11588   3
  11  12   2 56.9941 3.70648   5
  11  12   2 54.9031 3.99058   3
  -3  13   2 43.1703 3.61236   3
  -2  13   2 61.9326 4.06881   3
  -1  13   2 5.26089 1.37804   3
   0 -13  -2 8.09391 1.27931   5
   0  13   2 10.1720 1.86161   3
   0  13   2 9.40501 1.18319   5
  -1 -13  -2 27.2770 2.17550   5
  -1 -13  -2 32.5448 2.49470   6
   1  13   2 28.3879 1.84842   5
   1  13   2 30.0036 2.48564   3
  -2 -13  -2 9.91679 1.47947   5
  -2 -13  -2 11.0508 1.77396   6
   2  13   2 12.0852 1.62555   3
   2  13   2 10.8640 1.35787   5
   2  13   2 11.3773 1.83101   4
  -3 -13  -2 17.9344 1.93958   6
  -3 -13  -2 14.1077 1.71883   5
   3  13   2 20.1245 1.96985   3
   3  13   2 19.1945 2.15784   4
   3  13   2 16.7699 1.67057   5
  -4 -13  -2 3.07463 0.73494   3
  -4 -13  -2 3.33107 0.72259   3
   4  13   2 4.44163 1.29215   4
   4  13   2 3.75789 1.07680   3
   4  13   2 5.68272 1.07407   5
  -5 -13  -2 9.33015 1.29906   3
  -5 -13  -2 9.96460 1.45253   3
   5  13   2 8.54079 1.48284   3
   5  13   2 10.9320 1.40445   5
   5  13   2 8.48482 1.76109   4
  -6 -13  -2 18.6789 1.81691   3
  -6 -13  -2 16.6119 1.65930   3
   6  13   2 18.0809 1.86242   5
   6  13   2 16.5560 2.18700   4
   6  13   2 18.7330 2.10885   3
  -7 -13  -2 2.77088 0.96956   3
  -7 -13  -2 4.79080 1.14762   3
   7  13   2 4.24281 1.35392   4
   7  13   2 2.36806 0.96645   5
   7  13   2 3.05829 1.12940   3
  -8 -13  -2 38.5157 2.60569   4
  -8 -13  -2 42.7756 2.98109   3
   8  13   2 31.6647 3.03940   4
   8  13   2 37.6676 2.76793   5
   8  13   2 33.5765 2.82685   3
  -9 -13  -2 27.6893 2.71424   3
  -9 -13  -2 24.8300 2.15191   4
   9  13   2 27.6338 2.56758   5
   9  13   2 28.4408 3.04120   4
   9  13   2 26.2687 2.60402   3
 -10 -13  -2 1.57593 0.95389   4
 -10 -13  -2 -1.1810 1.06254   3
  10  13   2 1.53237 1.02889   3
  10  13   2 0.54599 0.80105   5
  -1  14   2 36.3699 3.09466   3
   0 -14  -2 2.83357 1.05451   5
   0 -14  -2 2.95154 1.20418   6
   0  14   2 1.70411 1.08352   3
  -1 -14  -2 3.95791 1.05630   5
   1  14   2 3.07115 1.11698   3
  -2 -14  -2 145.678 5.72380   6
  -2 -14  -2 138.445 5.49135   5
   2  14   2 137.149 4.78050   5
   2  14   2 148.054 6.00745   3
  -3 -14  -2 1.43311 0.97255   6
   3  14   2 1.22347 0.80719   5
   3  14   2 3.13040 1.08408   3
   3  14   2 1.36329 1.16700   4
  -4 -14  -2 6.48296 0.91198   3
  -4 -14  -2 7.25818 0.91587   3
   4  14   2 6.80703 1.40634   3
   4  14   2 4.38266 1.12368   5
   4  14   2 3.10665 1.40049   4
  -5 -14  -2 0.52819 0.59064   3
   5  14   2 -0.5373 0.59046   5
   5  14   2 2.37108 1.06496   4
   5  14   2 -0.7707 0.55132   3
  -6 -14  -2 7.65702 1.39532   3
  -6 -14  -2 7.75728 1.42031   3
   6  14   2 10.8039 1.91107   3
   6  14   2 10.6743 2.08311   4
  -7 -14  -2 3.56494 1.02791   3
  -7 -14  -2 1.57818 1.00142   3
   7  14   2 0.50269 0.78994   5
   7  14   2 0.11297 0.75836   3
   7  14   2 2.43529 1.24486   4
  -8 -14  -2 0.37521 0.79276   3
   8  14   2 2.45599 0.98497   3
   8  14   2 2.84259 1.11596   4
   8  14   2 1.07375 0.84470   5
  -9 -14  -2 7.51827 1.40130   4
  -9 -14  -2 3.77415 1.34343   3
   9  14   2 4.22186 1.67805   4
   9  14   2 6.99384 1.53423   3
   9  14   2 8.08050 1.70349   5
 -10 -14  -2 70.7129 4.35001   3
 -10 -14  -2 62.9174 3.56089   4
  10  14   2 69.1453 4.45932   3
  10  14   2 68.2980 4.22026   5
   0  15   2 20.6715 2.60045   3
  -1 -15  -2 -0.6165 1.04008   5
   1  15   2 1.07731 1.08878   3
   2  15   2 5.37230 1.02714   5
   2  15   2 8.81272 1.67613   3
   3  15   2 1.68791 0.79936   5
   3  15   2 3.35641 1.23126   3
   4  15   2 6.20180 1.35619   5
   4  15   2 4.52483 1.25526   3
   5  15   2 1.19243 1.06216   3
   5  15   2 0.15709 1.38535   4
   5  15   2 2.25210 1.01699   5
  -6 -15  -2 0.35226 0.77243   3
  -6 -15  -2 3.58421 1.03098   3
   6  15   2 0.61353 0.80014   3
   6  15   2 3.22719 1.46497   4
   6  15   2 1.46060 0.83449   5
  -7 -15  -2 6.73274 1.32667   3
  -7 -15  -2 5.64770 1.32413   3
   7  15   2 6.51267 1.46429   3
   7  15   2 6.02932 1.45951   5
   8  15   2 1.00039 1.01438   3
   8  15   2 2.08502 0.90274   5
   9  15   2 9.53109 1.89406   5
   9  15   2 10.1722 1.85040   3
   3  16   2 38.2516 2.70993   5
   3  16   2 48.6490 3.61521   3
   4  16   2 36.2926 2.68547   5
   4  16   2 38.2333 3.31872   3
   5  16   2 34.1948 2.63873   5
   5  16   2 30.8762 2.86055   3
  -6 -16  -2 1.62230 0.87888   3
   6  16   2 -1.7816 0.71755   5
   6  16   2 -0.9864 0.76320   3
  -7 -16  -2 6.19223 1.40103   3
   7  16   2 5.78196 1.75517   3
   7  16   2 5.72921 1.56808   5
   5  16  -3 0.81888 1.22140   3
  -5 -16   3 1.32314 1.05990   3
  -5 -16   3 0.44259 1.39864   6
   4  16  -3 20.1038 3.13831   3
  -4 -16   3 18.0581 2.15267   3
   3  16  -3 4.53009 1.68758   3
  -3 -16   3 4.99503 1.18458   3
   8  15  -3 31.4586 3.06301   5
   8  15  -3 34.1994 3.19963   3
  -8 -15   3 33.7580 3.27025   3
  -8 -15   3 37.3288 3.28041   4
   7  15  -3 57.1280 4.00908   5
  -7 -15   3 57.8262 3.96518   3
   6  15  -3 55.6550 4.00859   3
   6  15  -3 60.5004 3.91389   5
  -6 -15   3 59.7205 3.86152   3
   5  15  -3 25.0767 2.50656   5
   5  15  -3 25.9912 2.67610   3
  -5 -15   3 20.4516 2.78655   6
  -5 -15   3 23.1135 2.37603   3
   4  15  -3 1.38498 0.81765   3
  -4 -15   3 0.14443 1.14004   6
  -4 -15   3 0.93108 0.93184   3
   3  15  -3 6.55784 1.73847   3
  -3 -15   3 3.85772 1.32816   3
  -3 -15   3 4.17060 1.23570   3
  -3 -15   3 1.31101 1.32984   6
   2  15  -3 1.80819 1.18244   3
  -2 -15   3 0.25385 0.71497   3
  -2 -15   3 -1.7375 1.06526   3
  -2 -15   3 1.04154 1.14373   6
   1  15  -3 0.49786 1.04265   3
  -1 -15   3 -0.4242 0.79147   3
  -1 -15   3 -1.2252 1.26807   6
   0  15  -3 -1.2724 1.10308   3
   0 -15   3 -0.6559 0.63171   3
   9  14  -3 5.61998 1.51806   5
  -9 -14   3 4.65007 1.36986   4
  -9 -14   3 5.01055 1.68229   3
   8  14  -3 0.44082 0.89925   5
   8  14  -3 -1.5514 0.84598   3
  -8 -14   3 -0.4791 0.81243   3
  -8 -14   3 0.55126 0.74415   4
   7  14  -3 0.94768 0.92891   5
   7  14  -3 0.81082 1.01598   3
  -7 -14   3 1.36847 0.84685   4
  -7 -14   3 0.56142 0.90120   3
   6  14  -3 1.03625 0.79077   5
   6  14  -3 -0.4741 0.67825   3
  -6 -14   3 1.15907 0.94311   3
  -6 -14   3 0.80849 0.78172   4
   5  14  -3 13.4406 1.80240   5
  -5 -14   3 12.4981 1.97292   3
   4  14  -3 108.337 5.41244   3
   4  14  -3 103.786 4.82246   5
  -4 -14   3 109.018 4.89049   3
  -4 -14   3 104.367 5.61202   6
  -4 -14   3 93.2148 4.30502   3
   3  14  -3 7.52846 1.63493   3
  -3 -14   3 8.61249 1.55266   3
  -3 -14   3 6.14153 1.67023   6
  -3 -14   3 8.14452 1.29561   3
   2  14  -3 40.7853 3.44386   3
  -2 -14   3 35.2946 2.53300   3
  -2 -14   3 39.1939 3.38739   6
  -2 -14   3 33.1345 2.42859   3
   1  14  -3 9.27960 1.81589   3
  -1 -14   3 12.8869 1.60042   3
  -1 -14   3 11.4146 1.46787   3
  -1 -14   3 10.0891 1.44723   5
  -1 -14   3 13.7313 2.37282   6
   0  14  -3 24.2028 2.91172   3
   0 -14   3 25.1600 1.92344   3
   0 -14   3 25.9136 1.80095   3
   0 -14   3 22.7620 1.98480   5
  -1  14  -3 23.0451 2.91344   3
   1 -14   3 26.2455 1.64993   3
  -2  14  -3 -0.3371 1.30991   3
  10  13  -3 3.50032 1.13980   3
  10  13  -3 5.60119 1.58324   5
 -10 -13   3 1.95996 1.06650   4
 -10 -13   3 4.29843 1.36527   3
   9  13  -3 4.02392 1.42836   5
   9  13  -3 2.92342 1.22060   3
  -9 -13   3 4.85985 1.22057   4
  -9 -13   3 2.86418 1.35073   3
   8  13  -3 0.27024 0.74437   3
   8  13  -3 0.67272 0.94606   5
  -8 -13   3 1.88592 0.99632   4
  -8 -13   3 0.69922 0.79854   3
   7  13  -3 2.30348 0.84605   5
   7  13  -3 1.20281 0.88618   3
  -7 -13   3 0.84708 0.76192   3
  -7 -13   3 1.72358 0.84877   4
   6  13  -3 2.30485 0.97168   5
   6  13  -3 4.41126 1.28456   3
  -6 -13   3 2.62277 1.01543   4
  -6 -13   3 2.10701 0.94833   3
   5  13  -3 6.20438 1.34930   3
   5  13  -3 5.40259 1.22308   5
  -5 -13   3 7.59521 1.56609   3
  -5 -13   3 4.48957 1.29419   3
   4  13  -3 151.506 6.29722   3
   4  13  -3 155.276 5.79840   5
  -4 -13   3 145.707 5.35742   3
  -4 -13   3 155.842 5.98307   3
   3  13  -3 1.43839 0.96983   3
   3  13  -3 2.28633 0.95840   5
  -3 -13   3 1.49406 0.77474   3
  -3 -13   3 1.89911 0.80172   3
  -3 -13   3 0.82597 1.01313   6
   2  13  -3 51.0941 3.55387   3
  -2 -13   3 51.3613 2.76439   3
  -2 -13   3 47.3510 2.91355   3
  -2 -13   3 46.0534 2.78750   5
  -2 -13   3 51.0462 3.69447   6
   1  13  -3 17.7264 2.23820   3
  -1 -13   3 13.4506 1.49717   5
  -1 -13   3 17.7334 2.32236   6
  -1 -13   3 15.4892 1.60851   3
  -1 -13   3 12.0903 1.52288   3
   0  13  -3 1.93159 1.14626   3
   0 -13   3 1.24807 0.74925   3
   0 -13   3 2.49646 0.77320   5
   0 -13   3 2.14704 0.80208   3
   0 -13   3 1.25960 1.09579   6
  -1  13  -3 2.66640 1.31628   3
   1 -13   3 1.98741 0.74585   3
   1 -13   3 1.14485 0.75245   5
   1 -13   3 1.62437 0.61263   3
   1 -13   3 1.01461 0.97799   6
  -2  13  -3 10.8566 2.28363   3
   2 -13   3 9.60034 1.23610   5
   2 -13   3 14.0553 1.27636   3
   2 -13   3 10.3406 1.25981   3
  -3  13  -3 6.39261 1.93385   3
  10  12  -3 -0.7153 0.79268   3
  10  12  -3 -1.0080 0.89448   5
 -10 -12   3 1.27124 0.91407   3
 -10 -12   3 1.90074 0.84828   4
   9  12  -3 15.6143 2.46818   3
   9  12  -3 11.6540 2.07793   5
  -9 -12   3 12.3395 2.20226   3
  -9 -12   3 16.2226 2.19412   4
   8  12  -3 1.35492 0.88043   3
   8  12  -3 2.81973 1.05945   5
  -8 -12   3 4.31691 1.19704   3
  -8 -12   3 3.87884 1.07055   4
   7  12  -3 -0.0741 0.54253   5
   7  12  -3 -0.7821 0.48682   3
  -7 -12   3 0.63270 0.55288   4
  -7 -12   3 0.06156 0.70201   3
   6  12  -3 11.5955 2.24628   4
   6  12  -3 12.8623 2.07925   3
   6  12  -3 9.42727 1.69852   5
  -6 -12   3 9.87067 1.64197   4
  -6 -12   3 15.3359 1.79725   3
   5  12  -3 1.94586 0.92781   3
   5  12  -3 4.00616 1.36924   4
   5  12  -3 1.21583 0.66888   5
  -5 -12   3 -0.1014 0.63070   3
  -5 -12   3 1.07520 0.64567   3
  -5 -12   3 0.26635 0.64219   4
   4  12  -3 2.17461 0.93953   4
   4  12  -3 2.22392 0.79671   5
   4  12  -3 1.94711 0.91630   3
  -4 -12   3 1.21502 0.72443   3
  -4 -12   3 1.07388 0.72311   3
  -4 -12   3 1.79629 0.73743   5
   3  12  -3 -0.0495 0.51096   5
   3  12  -3 1.25890 0.91305   4
   3  12  -3 -0.5221 0.50998   3
  -3 -12   3 -0.4511 0.44319   3
  -3 -12   3 -0.7061 0.53403   3
  -3 -12   3 -0.9634 0.37463   5
  -3 -12   3 -0.1312 0.62079   6
   2  12  -3 97.8022 4.79709   3
   2  12  -3 94.0681 4.91860   4
  -2 -12   3 94.3141 3.77010   3
  -2 -12   3 97.4936 3.96144   5
  -2 -12   3 95.4333 4.91085   6
  -2 -12   3 99.8257 4.30926   3
   1  12  -3 12.4237 2.18380   3
  -1 -12   3 10.0767 1.25296   3
  -1 -12   3 9.97753 1.33375   3
  -1 -12   3 9.60466 1.27006   5
  -1 -12   3 11.6706 2.03612   6
   0  12  -3 44.6370 3.41713   3
   0 -12   3 42.7635 3.24985   6
   0 -12   3 45.3310 2.55591   3
   0 -12   3 42.0916 2.19578   3
   0 -12   3 44.5183 2.41665   5
  -1  12  -3 17.7040 2.23163   3
   1 -12   3 14.1030 1.31564   5
   1 -12   3 14.7052 1.95680   6
   1 -12   3 17.4614 1.51676   3
   1 -12   3 13.3163 1.31268   3
  -2  12  -3 2.78520 1.28508   3
   2 -12   3 1.95837 0.61924   3
   2 -12   3 1.65348 0.61828   3
  -3  12  -3 18.4521 2.92408   3
   3 -12   3 14.9574 1.22990   3
   3 -12   3 16.7375 1.33704   3
  -4  12  -3 5.98834 1.76616   3
  11  11  -3 1.53684 1.07928   3
  11  11  -3 -0.6263 0.97764   5
 -11 -11   3 -0.1472 1.04745   4
 -11 -11   3 -1.7097 0.93883   3
  10  11  -3 -0.2340 0.83589   5
  10  11  -3 0.86481 0.85008   3
 -10 -11   3 0.60299 1.00907   3
 -10 -11   3 -0.9116 0.68306   4
   9  11  -3 30.4541 2.65442   5
   9  11  -3 31.7273 2.77497   3
  -9 -11   3 26.6826 2.61605   4
  -9 -11   3 26.3444 2.73841   3
   8  11  -3 1.38122 0.77836   5
   8  11  -3 1.25045 0.69054   3
  -8 -11   3 1.76407 0.95167   3
  -8 -11   3 2.19345 0.93295   4
   7  11  -3 7.48944 1.38532   5
   7  11  -3 5.58378 1.78766   4
   7  11  -3 10.0884 1.82151   3
  -7 -11   3 9.16516 1.78744   3
  -7 -11   3 9.22827 1.71940   4
   6  11  -3 6.37265 1.53106   4
   6  11  -3 7.25577 1.41482   3
   6  11  -3 5.62725 1.23018   5
  -6 -11   3 5.10301 1.12472   3
  -6 -11   3 4.65079 1.14914   4
  -6 -11   3 5.43872 1.26493   3
   5  11  -3 12.2792 2.04061   4
   5  11  -3 14.3088 3.28863   3
   5  11  -3 12.3534 1.58156   3
   5  11  -3 12.7590 1.54219   5
  -5 -11   3 7.57680 1.44635   3
  -5 -11   3 9.34611 1.51637   3
  -5 -11   3 13.7340 1.62430   4
  -5 -11   3 9.11338 1.33566   5
   4  11  -3 16.4186 1.67826   5
   4  11  -3 19.7249 1.98224   3
   4  11  -3 18.9422 2.27896   4
   4  11  -3 14.6530 2.02137   3
  -4 -11   3 16.3776 1.67363   3
  -4 -11   3 15.7214 1.78364   3
  -4 -11   3 14.6081 1.73968   4
  -4 -11   3 15.0294 1.54361   5
   3  11  -3 192.625 5.99572   5
   3  11  -3 196.655 6.67684   3
   3  11  -3 192.559 7.24791   4
  -3 -11   3 192.254 6.37002   3
  -3 -11   3 189.783 5.80084   3
  -3 -11   3 197.499 5.97547   5
   2  11  -3 332.074 10.0617   4
   2  11  -3 355.061 9.97217   3
   2  11  -3 353.933 9.87405   3
   2  11  -3 358.834 8.90532   5
  -2 -11   3 368.901 9.35206   3
  -2 -11   3 359.943 10.2424   6
  -2 -11   3 347.802 8.47453   3
  -2 -11   3 355.752 8.65395   5
   1  11  -3 5.07893 1.24019   3
   1  11  -3 5.69183 1.35897   3
   1  11  -3 5.03504 1.31627   4
  -1 -11   3 4.54961 1.03603   3
  -1 -11   3 5.75033 1.02672   3
  -1 -11   3 6.23636 1.44785   6
  -1 -11   3 5.32866 0.95475   5
   0  11  -3 27.4398 2.50669   3
   0  11  -3 25.7297 2.49346   4
   0  11  -3 29.3796 2.51878   3
   0 -11   3 24.8876 1.71542   5
   0 -11   3 21.9759 2.33011   6
   0 -11   3 26.8464 1.78308   3
   0 -11   3 27.9823 1.97566   3
  -1  11  -3 7.83124 1.73610   3
   1 -11   3 8.77335 1.17564   3
   1 -11   3 7.07873 1.43617   6
   1 -11   3 7.90517 1.10725   3
   1 -11   3 9.08221 1.05736   5
  -2  11  -3 0.71818 0.86402   3
   2 -11   3 0.69115 0.51074   3
   2 -11   3 0.76930 0.38355   5
   2 -11   3 0.19550 0.48961   3
   2 -11   3 -0.5895 0.71039   6
  -3  11  -3 25.4622 2.91935   3
   3 -11   3 24.6382 1.61133   3
   3 -11   3 28.4365 1.78419   3
  -4  11  -3 7.59275 1.71968   3
   4 -11   3 5.49462 0.80480   3
  -5  11  -3 9.58785 2.32043   3
  11  10  -3 6.91449 1.48349   5
  11  10  -3 8.07627 1.84085   3
 -11 -10   3 6.39133 1.85544   4
 -11 -10   3 7.82642 2.00743   3
  10  10  -3 1.78235 1.03663   5
  10  10  -3 0.85205 0.93341   3
 -10 -10   3 0.70084 0.86318   3
 -10 -10   3 1.11078 1.07946   4
   9  10  -3 4.37675 1.20768   3
   9  10  -3 5.93347 1.26658   5
  -9 -10   3 5.17500 1.47288   3
  -9 -10   3 4.95454 1.26904   4
   8  10  -3 51.9643 3.29937   3
   8  10  -3 42.7539 2.91930   5
   8  10  -3 41.9343 3.81572   4
  -8 -10   3 50.2849 3.54963   3
  -8 -10   3 46.8270 3.35432   4
   7  10  -3 1.39079 0.69435   5
   7  10  -3 -0.2517 0.55242   3
   7  10  -3 2.31944 0.95282   4
  -7 -10   3 0.28472 0.72187   4
  -7 -10   3 -0.6041 0.67317   3
  -7 -10   3 1.19964 0.74226   3
   6  10  -3 21.2778 1.93352   5
   6  10  -3 15.4147 1.78246   3
   6  10  -3 20.2085 2.48137   4
   6  10  -3 19.1107 2.48244   3
  -6 -10   3 19.4142 1.91206   3
  -6 -10   3 17.7107 1.83003   4
  -6 -10   3 18.7902 1.81826   5
  -6 -10   3 19.9658 2.04624   3
   5  10  -3 155.069 6.52821   3
   5  10  -3 156.842 5.65783   3
   5  10  -3 160.476 5.36017   5
   5  10  -3 159.030 6.73166   4
  -5 -10   3 166.748 5.81771   3
  -5 -10   3 162.939 5.47811   3
  -5 -10   3 149.582 5.22524   5
  -5 -10   3 159.261 5.66465   4
   4  10  -3 149.412 5.43586   3
   4  10  -3 155.851 6.34032   4
   4  10  -3 163.170 5.23322   5
   4  10  -3 149.792 6.11855   3
  -4 -10   3 147.111 4.94980   5
  -4 -10   3 147.003 5.45295   4
  -4 -10   3 154.050 5.48685   3
  -4 -10   3 152.228 5.04507   3
   3  10  -3 59.7363 3.63564   4
   3  10  -3 58.2162 2.87101   5
   3  10  -3 61.4787 3.27374   3
  -3 -10   3 57.8039 2.79399   5
  -3 -10   3 62.1300 2.91484   3
  -3 -10   3 58.3150 3.17183   3
  -3 -10   3 55.6127 3.23914   4
   2  10  -3 33.3325 2.67188   4
   2  10  -3 36.9607 2.71935   3
   2  10  -3 36.1040 2.25316   5
   2  10  -3 36.6953 2.55791   3
  -2 -10   3 36.7952 2.13138   5
  -2 -10   3 31.9442 2.55194   6
  -2 -10   3 35.5098 2.09185   3
  -2 -10   3 39.5340 2.52369   3
   1  10  -3 121.408 5.11554   4
   1  10  -3 127.154 5.01927   3
   1  10  -3 127.476 5.10723   3
  -1 -10   3 134.408 4.15564   5
  -1 -10   3 121.172 4.08081   3
  -1 -10   3 129.575 5.33415   6
  -1 -10   3 124.938 4.65673   3
   0  10  -3 170.039 5.94096   3
   0  10  -3 159.610 6.04687   4
   0  10  -3 171.759 6.24606   3
   0 -10   3 175.137 4.94431   3
   0 -10   3 172.255 6.35090   6
   0 -10   3 171.770 4.80241   5
   0 -10   3 167.899 5.36978   3
  -1  10  -3 151.080 5.94137   4
  -1  10  -3 163.080 6.21550   3
  -1  10  -3 152.853 5.71447   3
   1 -10   3 162.182 4.42037   5
   1 -10   3 157.177 4.99620   3
   1 -10   3 154.292 6.03462   6
   1 -10   3 159.166 4.63474   3
  -2  10  -3 0.18504 0.64276   3
  -2  10  -3 0.32979 0.65589   3
   2 -10   3 0.76635 0.54895   3
   2 -10   3 0.41051 0.48169   3
  -3  10  -3 -0.7499 0.67357   3
   3 -10   3 1.88084 0.60714   3
   3 -10   3 0.11328 0.69897   6
   3 -10   3 0.34778 0.30687   5
   3 -10   3 -0.4216 0.45434   3
  -4  10  -3 23.2711 2.77831   3
   4 -10   3 28.4865 1.70260   3
   4 -10   3 33.1840 1.90759   3
  -5  10  -3 1.08592 1.00126   3
   5 -10   3 0.47302 0.61483   3
   5 -10   3 1.01921 0.60913   3
  -6  10  -3 2.24183 1.23454   3
  12   9  -3 1.26243 0.97535   3
  12   9  -3 1.06573 1.18921   5
 -12  -9   3 3.13607 1.66156   4
  11   9  -3 10.8407 1.94467   5
  11   9  -3 7.95311 1.57562   3
 -11  -9   3 7.34745 2.35646   4
  10   9  -3 19.7135 2.35249   3
  10   9  -3 25.3078 2.32131   5
 -10  -9   3 24.9372 2.89566   4
   9   9  -3 3.54684 1.06247   5
   9   9  -3 1.67438 0.98729   3
  -9  -9   3 2.91920 1.25128   4
  -9  -9   3 2.43857 1.04474   3
   8   9  -3 -0.5796 0.71061   4
   8   9  -3 0.84692 0.63877   5
   8   9  -3 1.04891 0.76825   3
  -8  -9   3 1.39086 0.78449   4
  -8  -9   3 -0.3452 0.65042   3
   7   9  -3 13.1764 1.73558   3
   7   9  -3 15.0453 2.54469   4
   7   9  -3 14.6390 2.46087   3
   7   9  -3 17.4716 1.78962   5
  -7  -9   3 12.8893 2.05262   3
  -7  -9   3 14.6623 1.66431   3
  -7  -9   3 14.4539 1.61850   5
  -7  -9   3 15.5450 1.88254   4
   6   9  -3 223.633 8.22599   4
   6   9  -3 238.034 8.36729   3
   6   9  -3 227.786 6.64160   5
   6   9  -3 232.130 7.03818   3
  -6  -9   3 219.545 6.80681   3
  -6  -9   3 235.497 7.27723   4
  -6  -9   3 216.657 6.59563   5
  -6  -9   3 237.118 7.44251   3
   5   9  -3 4.28665 1.27307   4
   5   9  -3 6.26923 1.12775   5
   5   9  -3 7.40205 1.59995   3
   5   9  -3 8.60243 1.18251   3
  -5  -9   3 5.97201 1.21630   3
  -5  -9   3 7.98686 1.36277   4
  -5  -9   3 6.09954 1.11594   5
  -5  -9   3 9.01237 1.46174   3
   4   9  -3 1.52606 0.68902   3
   4   9  -3 0.81231 0.55409   3
   4   9  -3 0.63011 0.70695   4
  -4  -9   3 0.08230 0.38192   3
  -4  -9   3 0.67965 0.51155   4
  -4  -9   3 0.50448 0.45659   3
   3   9  -3 90.0753 4.33339   4
   3   9  -3 91.2089 3.50066   5
   3   9  -3 89.8553 3.82364   3
  -3  -9   3 79.6417 3.25989   3
  -3  -9   3 88.0493 3.83247   4
  -3  -9   3 87.1587 3.34277   5
  -3  -9   3 89.7953 3.81324   3
   2   9  -3 66.9620 3.55710   4
   2   9  -3 71.0240 3.00310   5
   2   9  -3 69.8838 3.39560   3
   2   9  -3 74.8225 3.61442   3
  -2  -9   3 74.2484 2.97538   3
  -2  -9   3 71.9028 3.36640   3
  -2  -9   3 73.8336 2.87325   5
   1   9  -3 722.104 15.5378   4
   1   9  -3 711.313 15.2374   3
   1   9  -3 695.585 15.1077   3
  -1  -9   3 718.729 15.7069   6
  -1  -9   3 735.731 14.0511   3
  -1  -9   3 730.562 13.7499   5
  -1  -9   3 710.543 14.7649   3
   0   9  -3 16.6666 1.75478   4
   0   9  -3 15.6712 1.71131   3
   0   9  -3 16.5976 1.67143   3
   0  -9   3 18.3788 1.85069   6
   0  -9   3 17.2598 1.37633   3
   0  -9   3 15.9754 1.50087   3
   0  -9   3 17.5572 1.26670   5
  -1   9  -3 59.3931 3.22702   3
  -1   9  -3 63.0093 3.52117   3
  -1   9  -3 60.8880 3.41801   4
   1  -9   3 65.2037 3.57327   6
   1  -9   3 61.3726 2.31115   5
   1  -9   3 58.9618 2.80085   3
   1  -9   3 61.8407 2.63335   3
  -2   9  -3 7.68661 1.65613   3
  -2   9  -3 4.74833 1.18763   4
  -2   9  -3 7.09250 1.27126   3
   2  -9   3 8.12482 1.00020   3
   2  -9   3 5.75281 0.69009   5
   2  -9   3 6.70866 1.39916   6
   2  -9   3 6.58050 1.06491   3
  -3   9  -3 63.0735 3.65466   3
  -3   9  -3 64.5638 3.98139   3
   3  -9   3 59.4310 3.61944   6
   3  -9   3 65.1568 2.68994   3
   3  -9   3 65.4152 1.95561   5
   3  -9   3 60.9824 2.78808   3
  -4   9  -3 32.2161 2.98805   3
   4  -9   3 35.8198 2.03424   3
   4  -9   3 32.5705 1.88980   3
  -5   9  -3 53.2653 4.02930   3
   5  -9   3 48.2976 2.26829   3
   5  -9   3 48.2258 2.40290   3
  -6   9  -3 100.206 5.87879   3
  -6   9  -3 94.1153 5.19978   6
   6  -9   3 100.058 3.35625   3
   6  -9   3 87.8300 3.09135   3
  -7   9  -3 79.0978 5.48754   3
  12   8  -3 16.7158 2.46781   5
  12   8  -3 20.4621 2.34034   3
 -12  -8   3 16.1220 2.84846   4
 -12  -8   3 25.7141 3.44283   3
  11   8  -3 11.1126 1.94683   3
  11   8  -3 8.76682 1.66036   5
 -11  -8   3 7.67289 1.96269   4
 -11  -8   3 9.74851 2.28390   3
  10   8  -3 7.90674 1.48193   5
  10   8  -3 6.89749 1.49074   3
 -10  -8   3 4.48419 1.50555   4
 -10  -8   3 7.38826 1.93572   3
   9   8  -3 0.93609 0.72787   5
   9   8  -3 1.21914 0.81446   3
   9   8  -3 0.85792 0.96502   4
  -9  -8   3 0.54199 0.80953   3
  -9  -8   3 0.84917 0.80662   4
   8   8  -3 3.02305 1.35572   3
   8   8  -3 1.03221 0.58957   5
   8   8  -3 2.76884 0.95374   3
   8   8  -3 2.02146 0.98259   4
  -8  -8   3 2.83419 1.03134   4
   7   8  -3 24.8604 2.02173   5
   7   8  -3 24.8941 2.67266   3
   7   8  -3 22.2003 2.64514   4
   7   8  -3 27.7327 2.18980   3
  -7  -8   3 26.2347 2.18051   3
  -7  -8   3 27.7413 2.04409   5
  -7  -8   3 27.3924 2.53393   4
  -7  -8   3 25.8847 2.40777   3
   6   8  -3 30.1037 2.79103   4
   6   8  -3 36.1068 2.28662   5
   6   8  -3 34.5957 2.36876   3
   6   8  -3 31.4284 2.78988   3
  -6  -8   3 33.6608 2.29808   3
  -6  -8   3 31.5986 2.49449   4
  -6  -8   3 31.8221 2.48293   3
  -6  -8   3 31.7691 2.10696   5
   5   8  -3 11.0184 1.24771   5
   5   8  -3 8.59367 1.64320   3
   5   8  -3 9.58195 1.23604   3
   5   8  -3 9.57112 1.68833   4
  -5  -8   3 7.32346 1.19609   5
  -5  -8   3 9.30273 1.33957   4
  -5  -8   3 8.76068 1.30883   3
   4   8  -3 46.6583 3.06114   3
   4   8  -3 51.7793 2.53902   5
   4   8  -3 48.5782 3.12254   4
   4   8  -3 47.0340 2.58496   3
  -4  -8   3 50.0380 2.70759   4
  -4  -8   3 52.1515 2.81391   3
  -4  -8   3 51.0163 2.41567   5
  -4  -8   3 53.0547 2.58521   3
   3   8  -3 86.4690 3.24605   5
   3   8  -3 86.2447 4.03638   4
   3   8  -3 80.5508 3.46600   3
   3   8  -3 86.0668 3.93757   3
  -3  -8   3 86.1457 3.13286   5
  -3  -8   3 80.9429 3.51882   4
  -3  -8   3 87.5911 3.58613   3
  -3  -8   3 84.4687 3.19248   3
   2   8  -3 53.0021 2.43450   5
   2   8  -3 51.4360 2.71668   3
   2   8  -3 54.3595 2.85649   3
   2   8  -3 57.4107 3.07163   4
  -2  -8   3 53.8998 2.41326   3
  -2  -8   3 55.0031 2.30671   5
  -2  -8   3 54.5137 2.86700   4
  -2  -8   3 52.5658 2.71258   3
   1   8  -3 10.7747 1.09317   5
   1   8  -3 9.37746 1.15185   3
   1   8  -3 11.7518 1.32101   3
   1   8  -3 8.69847 1.21901   4
  -1  -8   3 8.28866 1.09157   3
  -1  -8   3 10.8383 0.94116   5
  -1  -8   3 10.3910 1.31198   6
  -1  -8   3 8.83243 0.99427   3
   0   8  -3 160.762 5.20414   3
   0   8  -3 161.198 5.43386   4
   0   8  -3 165.711 5.51701   3
   0  -8   3 169.271 5.74001   6
   0  -8   3 158.967 4.14343   5
   0  -8   3 158.877 5.02579   3
   0  -8   3 159.462 4.52075   3
  -1   8  -3 13.3914 1.54991   4
  -1   8  -3 13.5260 1.46636   3
  -1   8  -3 11.7974 1.50711   3
   1  -8   3 14.2084 1.22308   3
   1  -8   3 11.0163 1.19524   3
   1  -8   3 14.3419 1.00341   5
   1  -8   3 13.3356 1.55672   6
  -2   8  -3 1.81643 0.82644   3
  -2   8  -3 4.27151 1.14009   3
  -2   8  -3 1.93816 0.76403   4
   2  -8   3 3.58576 0.54566   5
   2  -8   3 2.36864 0.62417   3
   2  -8   3 2.94669 0.74721   3
   2  -8   3 1.73569 0.77362   6
  -3   8  -3 115.138 4.84052   3
  -3   8  -3 126.775 5.41853   3
  -3   8  -3 118.412 5.24550   4
   3  -8   3 117.711 2.86997   5
   3  -8   3 122.065 5.04881   6
   3  -8   3 116.851 3.87504   3
   3  -8   3 117.020 3.98420   3
  -4   8  -3 11.0778 1.83538   6
  -4   8  -3 8.97078 1.63670   3
  -4   8  -3 14.3262 1.89795   3
   4  -8   3 9.75616 1.10920   3
   4  -8   3 10.9661 1.24289   3
  -5   8  -3 9.52142 1.88671   3
  -5   8  -3 5.80287 1.59927   6
   5  -8   3 8.48368 1.16276   3
   5  -8   3 10.8827 1.22947   3
  -6   8  -3 35.9480 3.22905   6
  -6   8  -3 34.1597 3.33009   3
   6  -8   3 33.1425 2.05125   3
   6  -8   3 28.3796 1.88985   3
  -7   8  -3 1.48511 1.21786   3
  -7   8  -3 2.04974 1.26611   6
   7  -8   3 2.44602 0.85901   3
   7  -8   3 0.84266 0.69365   3
  -8   8  -3 3.76433 1.65564   3
  12   7  -3 5.07192 1.46692   3
  12   7  -3 6.16673 1.42177   5
 -12  -7   3 1.97456 1.69911   4
 -12  -7   3 8.83470 2.35869   3
  11   7  -3 1.47395 0.98190   3
  11   7  -3 2.45564 0.96729   5
 -11  -7   3 3.91116 1.41400   3
 -11  -7   3 2.22142 1.33128   4
  10   7  -3 13.5526 1.78803   5
  10   7  -3 7.54372 1.48509   3
 -10  -7   3 10.2773 2.19656   4
 -10  -7   3 14.2525 2.84129   3
   9   7  -3 0.75874 0.50043   5
  -9  -7   3 0.37608 0.79928   3
  -9  -7   3 0.33749 0.61540   4
  -9  -7   3 1.71100 0.70116   5
   8   7  -3 71.1229 4.63071   4
   8   7  -3 74.0863 3.47598   5
   8   7  -3 74.2145 3.60113   3
   8   7  -3 73.4428 4.47609   3
  -8  -7   3 70.1306 3.42566   5
  -8  -7   3 70.7009 3.79597   3
  -8  -7   3 74.3350 4.62407   4
  -8  -7   3 76.2901 4.44976   3
   7   7  -3 1.53104 0.96146   3
   7   7  -3 0.74017 0.56132   3
   7   7  -3 -0.8150 0.60239   4
   7   7  -3 -0.1776 0.36431   5
  -7  -7   3 0.11807 0.61086   3
  -7  -7   3 -0.3413 0.46948   3
  -7  -7   3 -0.3331 0.66657   4
  -7  -7   3 0.65483 0.56121   5
   6   7  -3 45.5744 2.60481   3
   6   7  -3 43.1898 2.41640   5
   6   7  -3 44.4988 3.26359   4
   6   7  -3 42.9965 3.15629   3
  -6  -7   3 47.4265 2.46358   5
  -6  -7   3 42.8506 2.91041   3
  -6  -7   3 46.3494 2.64451   3
  -6  -7   3 43.7908 2.99910   4
   5   7  -3 120.700 5.14863   3
   5   7  -3 124.985 4.42186   3
   5   7  -3 132.522 4.25783   5
   5   7  -3 129.405 5.46258   4
  -5  -7   3 128.596 4.82931   3
  -5  -7   3 125.719 4.11352   5
  -5  -7   3 131.014 4.46218   3
  -5  -7   3 129.555 4.93426   4
   4   7  -3 0.58078 0.50725   3
   4   7  -3 -0.0460 0.29783   5
   4   7  -3 0.36694 0.33008   3
   4   7  -3 -0.3893 0.34718   4
  -4  -7   3 0.19678 0.30637   3
  -4  -7   3 -0.0251 0.29736   3
  -4  -7   3 0.54260 0.39542   5
  -4  -7   3 0.59565 0.43999   4
   3   7  -3 0.20274 0.36012   3
   3   7  -3 0.42933 0.45683   4
   3   7  -3 0.58066 0.36109   5
  -3  -7   3 0.37955 0.32398   3
  -3  -7   3 0.91794 0.45911   4
  -3  -7   3 0.11574 0.33046   3
  -3  -7   3 0.49501 0.30559   5
   2   7  -3 176.250 5.38937   3
   2   7  -3 176.403 5.61005   4
   2   7  -3 175.584 4.73023   5
   2   7  -3 178.924 5.19159   3
  -2  -7   3 181.656 4.51139   5
  -2  -7   3 170.391 5.10176   3
  -2  -7   3 170.910 4.69953   3
  -2  -7   3 161.397 5.13788   4
   1   7  -3 126.353 4.25906   3
   1   7  -3 129.050 4.45061   4
   1   7  -3 120.352 4.18362   3
   1   7  -3 124.743 3.76142   5
  -1  -7   3 122.139 3.72689   3
  -1  -7   3 127.799 3.46674   5
  -1  -7   3 118.942 4.42511   6
  -1  -7   3 125.205 4.18939   3
   0   7  -3 471.171 10.3141   3
   0   7  -3 460.588 10.4244   4
   0   7  -3 461.929 10.4715   3
   0  -7   3 467.381 10.1724   3
   0  -7   3 456.449 10.7569   6
   0  -7   3 470.471 8.89945   5
   0  -7   3 454.750 9.50948   3
  -1   7  -3 191.628 6.00518   3
  -1   7  -3 192.017 5.72139   3
  -1   7  -3 189.592 5.90611   4
   1  -7   3 191.421 6.09585   6
   1  -7   3 194.104 4.34939   5
   1  -7   3 194.869 5.43423   3
   1  -7   3 193.840 5.10504   3
  -2   7  -3 294.470 8.23700   4
  -2   7  -3 291.936 7.80834   3
  -2   7  -3 286.914 8.18797   3
   2  -7   3 298.555 8.21073   6
   2  -7   3 296.821 7.15662   3
   2  -7   3 293.084 5.82455   5
   2  -7   3 299.398 6.97831   3
  -3   7  -3 7.01227 1.29248   4
  -3   7  -3 7.65251 1.41058   6
  -3   7  -3 8.88268 1.45109   3
  -3   7  -3 9.67028 1.62386   3
   3  -7   3 8.36666 1.01714   3
   3  -7   3 9.81996 1.09213   3
   3  -7   3 8.08094 0.57466   5
   3  -7   3 10.7692 1.44924   6
  -4   7  -3 30.2185 2.48225   3
  -4   7  -3 35.4222 2.71051   6
  -4   7  -3 38.2677 2.92226   3
   4  -7   3 36.3072 2.10207   3
   4  -7   3 36.1726 2.05094   3
  -5   7  -3 5.01061 1.36328   3
  -5   7  -3 1.94952 0.99488   3
  -5   7  -3 4.07564 1.20960   6
   5  -7   3 4.43938 0.92727   3
   5  -7   3 4.77073 0.90789   3
  -6   7  -3 1.55990 1.05730   3
  -6   7  -3 3.45654 1.09078   6
   6  -7   3 1.50828 0.68697   3
   6  -7   3 2.98111 0.73243   3
  -7   7  -3 -1.6606 0.84043   6
  -7   7  -3 -0.8853 0.86075   3
   7  -7   3 -0.3964 0.64392   3
  -8   7  -3 28.1747 3.33004   6
  -8   7  -3 26.5635 3.18676   3
   8  -7   3 26.7461 1.95390   3
   8  -7   3 28.7503 2.11657   3
 -12  -6   3 2.01098 1.43233   3
 -12  -6   3 1.25634 1.10863   4
  11   6  -3 56.8540 3.45235   5
  11   6  -3 51.0338 3.28613   3
 -11  -6   3 48.7730 4.60060   4
 -11  -6   3 56.4506 4.69357   3
  10   6  -3 0.62209 0.57894   5
  10   6  -3 0.21088 0.62930   3
 -10  -6   3 2.12035 1.21753   3
 -10  -6   3 -0.2432 0.79294   4
   9   6  -3 3.75965 0.99685   5
   9   6  -3 2.13693 1.25879   3
   9   6  -3 2.48238 0.91372   3
  -9  -6   3 2.65693 1.18198   3
  -9  -6   3 2.17448 1.16743   4
  -9  -6   3 4.50314 0.97568   5
   8   6  -3 20.7472 1.80324   5
   8   6  -3 17.5597 1.76065   3
   8   6  -3 16.9397 2.17951   3
   8   6  -3 17.6406 2.35718   4
  -8  -6   3 17.5042 2.41765   4
  -8  -6   3 17.5935 2.21464   3
  -8  -6   3 20.3736 1.79628   5
  -8  -6   3 16.1413 1.74277   3
   7   6  -3 129.594 4.62880   3
   7   6  -3 130.963 6.01708   4
   7   6  -3 127.749 4.39142   5
   7   6  -3 123.413 5.55555   3
  -7  -6   3 130.420 5.86980   4
  -7  -6   3 122.554 4.76265   3
  -7  -6   3 134.036 5.69141   3
  -7  -6   3 130.595 4.50623   5
   6   6  -3 248.413 7.92618   3
   6   6  -3 227.039 7.93055   4
   6   6  -3 235.688 6.52278   3
   6   6  -3 249.383 6.38416   5
  -6  -6   3 245.712 6.34782   5
  -6  -6   3 258.393 8.04658   4
  -6  -6   3 240.036 6.80335   3
  -6  -6   3 240.334 7.60812   3
   5   6  -3 121.954 3.91311   5
   5   6  -3 115.290 4.85957   3
   5   6  -3 119.495 4.07317   3
   5   6  -3 120.287 5.12755   4
  -5  -6   3 119.947 4.16420   3
  -5  -6   3 123.417 4.84003   4
  -5  -6   3 116.148 3.80355   5
   4   6  -3 164.918 4.86954   3
   4   6  -3 168.547 5.69385   3
   4   6  -3 159.716 5.79182   4
   4   6  -3 169.437 4.64849   5
  -4  -6   3 165.455 5.21911   3
  -4  -6   3 171.084 5.44533   4
  -4  -6   3 166.400 4.78682   3
  -4  -6   3 170.252 4.53931   5
   3   6  -3 58.0977 3.04621   4
   3   6  -3 56.5385 2.33402   5
  -3  -6   3 56.2941 2.66038   4
  -3  -6   3 58.7000 2.39629   3
  -3  -6   3 50.1625 2.09221   5
  -3  -6   3 52.1227 2.52254   3
   2   6  -3 43.0658 2.14087   3
   2   6  -3 41.5949 1.92053   5
   2   6  -3 43.2870 2.40734   4
   2   6  -3 43.2730 2.29633   3
  -2  -6   3 44.5410 1.81763   5
  -2  -6   3 39.7882 1.90386   3
  -2  -6   3 44.1275 2.19925   3
  -2  -6   3 44.2354 2.23442   4
   1   6  -3 3.30702 0.72442   3
   1   6  -3 4.37336 0.85951   4
   1   6  -3 2.92163 0.69286   3
   1   6  -3 2.75159 0.56216   5
  -1  -6   3 4.15034 0.80541   3
  -1  -6   3 3.90120 0.51671   5
  -1  -6   3 3.22084 0.69213   4
   0   6  -3 25.2648 1.65405   3
   0   6  -3 23.2809 1.64628   4
   0   6  -3 27.5463 1.78590   3
   0  -6   3 27.0290 1.51627   3
   0  -6   3 26.5717 1.69650   3
   0  -6   3 24.7901 1.81118   6
   0  -6   3 24.4279 1.17281   5
  -1   6  -3 22.3985 1.73015   3
  -1   6  -3 22.7102 1.73404   4
  -1   6  -3 20.4449 1.56408   3
   1  -6   3 23.0760 1.56019   3
   1  -6   3 22.2934 1.03848   5
   1  -6   3 20.3673 1.70136   6
   1  -6   3 21.5623 1.40289   3
  -2   6  -3 0.70969 0.41585   6
  -2   6  -3 -0.0977 0.32555   4
  -2   6  -3 0.47029 0.35357   3
  -2   6  -3 -0.0207 0.32347   3
   2  -6   3 0.21975 0.20619   5
   2  -6   3 0.37976 0.31830   3
   2  -6   3 -0.4984 0.20580   3
   2  -6   3 -0.0890 0.35686   6
  -3   6  -3 3.00795 0.74656   3
  -3   6  -3 0.72884 0.66099   6
  -3   6  -3 1.24295 0.69260   3
   3  -6   3 0.90336 0.43190   3
   3  -6   3 1.34805 0.28843   5
   3  -6   3 0.59653 0.42809   3
   3  -6   3 1.12953 0.53035   6
  -4   6  -3 -0.3300 0.47989   6
  -4   6  -3 1.22804 0.76963   3
  -4   6  -3 1.86524 0.69881   3
   4  -6   3 1.63867 0.63518   3
   4  -6   3 0.82892 0.46968   3
  -5   6  -3 80.2157 4.41562   3
  -5   6  -3 78.7363 3.96276   3
  -5   6  -3 79.2866 4.16508   6
   5  -6   3 77.3513 3.27562   3
   5  -6   3 81.1131 3.31992   3
  -6   6  -3 9.28927 1.76962   6
  -6   6  -3 9.05028 2.03615   3
   6  -6   3 9.33009 1.34010   3
   6  -6   3 10.1579 1.24971   3
  -7   6  -3 -0.5432 0.81722   3
  -7   6  -3 -0.4562 0.91078   6
   7  -6   3 0.75586 0.53446   3
  -8   6  -3 5.74860 1.34902   6
  -8   6  -3 4.36146 1.48252   3
   8  -6   3 2.06077 1.05588   3
   8  -6   3 3.17231 0.86392   3
  -9   6  -3 10.4879 2.29652   3
   9  -6   3 15.4697 1.67252   3
  12   5  -3 10.9102 1.91767   3
 -12  -5   3 12.2933 3.12931   4
 -12  -5   3 7.36463 1.99841   3
  11   5  -3 48.1818 3.06854   3
 -11  -5   3 48.2036 4.31504   3
 -11  -5   3 55.1399 4.82596   4
  10   5  -3 0.32286 0.69576   3
  10   5  -3 -0.3674 0.52564   5
  10   5  -3 -0.9970 0.91390   3
 -10  -5   3 0.17737 0.91505   4
 -10  -5   3 0.15669 0.59778   5
 -10  -5   3 1.81396 0.97232   3
   9   5  -3 29.0236 2.81625   3
   9   5  -3 31.2026 2.24981   5
   9   5  -3 27.7652 2.19524   3
  -9  -5   3 34.8800 3.25299   3
  -9  -5   3 30.4189 3.30635   4
  -9  -5   3 28.2840 2.10674   5
   8   5  -3 182.546 6.95851   3
   8   5  -3 198.511 5.70447   5
   8   5  -3 189.466 5.87133   3
  -8  -5   3 187.485 5.69365   5
  -8  -5   3 175.812 6.12922   3
  -8  -5   3 175.445 7.59561   4
  -8  -5   3 182.936 7.28080   3
   7   5  -3 390.675 11.5541   4
   7   5  -3 390.923 9.31770   3
   7   5  -3 389.200 10.8126   3
   7   5  -3 416.428 9.16797   5
  -7  -5   3 406.071 11.7283   4
  -7  -5   3 402.431 9.18134   5
  -7  -5   3 400.546 11.0128   3
  -7  -5   3 394.775 9.81294   3
   6   5  -3 2.55853 0.97101   4
   6   5  -3 2.61716 0.86668   3
  -6  -5   3 2.16525 0.69765   3
  -6  -5   3 1.70274 0.51643   5
  -6  -5   3 3.65701 1.04354   3
  -6  -5   3 1.06415 0.67172   4
   5   5  -3 13.1699 1.17512   5
   5   5  -3 14.7660 1.28127   3
   5   5  -3 12.2113 1.60717   4
   5   5  -3 12.0727 1.55017   3
  -5  -5   3 15.3519 1.28772   3
  -5  -5   3 10.4599 1.46749   4
  -5  -5   3 14.1361 1.55278   3
  -5  -5   3 16.2974 1.20798   5
   4   5  -3 969.142 17.7699   3
   4   5  -3 1000.30 19.1733   3
   4   5  -3 978.310 17.4807   5
   4   5  -3 984.019 19.6315   4
  -4  -5   3 986.433 19.0963   4
  -4  -5   3 961.649 17.7289   3
  -4  -5   3 905.041 17.1235   5
   3   5  -3 247.531 6.70270   3
   3   5  -3 260.184 7.10013   4
   3   5  -3 245.722 6.01238   3
  -3  -5   3 251.495 6.38845   3
  -3  -5   3 248.893 5.85549   3
  -3  -5   3 254.987 5.59420   5
  -3  -5   3 254.035 6.57514   4
   2   5  -3 37.2847 1.84988   3
   2   5  -3 36.5265 1.68480   5
   2   5  -3 39.4114 2.19054   4
  -2  -5   3 36.1240 1.90268   4
  -2  -5   3 38.3142 1.56336   5
  -2  -5   3 40.3739 1.78729   3
  -2  -5   3 35.2490 1.84431   3
   1   5  -3 11.4514 0.91535   5
   1   5  -3 13.9419 1.12099   3
   1   5  -3 12.4720 1.06505   3
   1   5  -3 11.0872 1.06434   4
  -1  -5   3 13.5614 1.12667   4
  -1  -5   3 12.7484 0.84084   5
  -1  -5   3 12.9823 0.98948   3
  -1  -5   3 11.8963 1.04064   3
   0   5  -3 19.7383 1.39401   4
   0   5  -3 21.2212 1.44630   3
   0   5  -3 20.0255 1.36172   3
   0  -5   3 19.4223 1.36257   3
   0  -5   3 19.6080 1.47075   6
   0  -5   3 19.0514 1.21232   3
   0  -5   3 20.2045 0.99835   5
  -1   5  -3 847.938 15.8889   4
  -1   5  -3 823.120 15.5962   3
  -1   5  -3 806.051 15.8227   3
   1  -5   3 817.606 15.0725   3
   1  -5   3 812.774 13.9916   5
   1  -5   3 822.904 15.4061   3
   1  -5   3 815.096 16.0114   6
  -2   5  -3 18.7743 1.57977   4
  -2   5  -3 18.4594 1.59197   6
  -2   5  -3 19.6792 1.49876   3
  -2   5  -3 17.3902 1.53626   3
   2  -5   3 16.5973 0.81496   5
   2  -5   3 15.9225 1.23804   3
   2  -5   3 18.8579 1.58332   6
   2  -5   3 17.0047 1.27150   3
  -3   5  -3 18.4049 1.68855   6
  -3   5  -3 14.0121 1.41631   3
  -3   5  -3 15.9838 1.59785   3
   3  -5   3 16.1801 1.58929   6
   3  -5   3 14.8256 1.24631   3
   3  -5   3 15.4478 1.31358   3
   3  -5   3 17.1406 0.73769   5
  -4   5  -3 2.02847 0.79984   3
  -4   5  -3 2.87795 0.79251   3
  -4   5  -3 2.80143 0.84501   6
   4  -5   3 1.63103 0.21984   5
   4  -5   3 2.29062 0.67290   3
   4  -5   3 1.71596 0.58116   3
   4  -5   3 2.02224 0.30408   5
  -5   5  -3 236.338 7.61942   6
  -5   5  -3 242.655 7.31683   3
  -5   5  -3 238.697 7.87631   3
   5  -5   3 231.099 6.56192   3
   5  -5   3 251.374 6.53100   3
  -6   5  -3 1.38449 0.74545   6
  -6   5  -3 2.46812 1.00380   3
  -6   5  -3 0.46888 0.70222   3
   6  -5   3 1.74702 0.73509   3
   6  -5   3 2.10775 0.60616   3
  -7   5  -3 1.71075 0.81232   6
  -7   5  -3 1.72618 1.09028   3
   7  -5   3 0.99478 0.58216   3
   7  -5   3 -0.0515 0.50637   3
  -8   5  -3 16.7449 2.53928   6
  -8   5  -3 16.8554 2.92456   3
   8  -5   3 17.1243 1.79677   3
   8  -5   3 18.7017 1.75338   3
  -9   5  -3 -0.1711 1.26946   6
  -9   5  -3 3.06354 1.58326   3
   9  -5   3 1.70615 0.86712   3
   9  -5   3 2.96008 1.18892   3
  12   4  -3 7.55458 1.51972   3
 -12  -4   3 10.8078 2.60335   4
 -12  -4   3 7.23840 1.95389   3
  11   4  -3 48.8803 2.99147   3
 -11  -4   3 45.5042 2.98404   5
 -11  -4   3 49.1155 4.86646   4
 -11  -4   3 56.7114 4.62536   3
  10   4  -3 20.6835 1.93287   3
  10   4  -3 18.4344 2.38958   3
  10   4  -3 18.6781 1.84033   5
 -10  -4   3 21.0509 3.25347   3
 -10  -4   3 21.7945 2.99095   4
 -10  -4   3 15.1038 1.71300   5
   9   4  -3 5.97172 1.18835   3
   9   4  -3 4.90667 1.01546   5
   9   4  -3 4.54798 1.10242   3
  -9  -4   3 5.28169 1.54103   4
  -9  -4   3 4.78783 0.98893   5
  -9  -4   3 6.50252 1.72314   3
   8   4  -3 352.097 8.36790   5
   8   4  -3 340.833 9.87291   3
   8   4  -3 356.924 8.68623   3
  -8  -4   3 336.581 9.20613   3
  -8  -4   3 352.081 11.4659   4
  -8  -4   3 348.482 8.44306   5
  -8  -4   3 368.603 10.9313   3
   7   4  -3 21.0488 1.60581   5
   7   4  -3 19.0467 2.01394   3
   7   4  -3 19.1865 1.60812   3
  -7  -4   3 20.7056 1.79335   3
  -7  -4   3 21.9492 2.45569   4
  -7  -4   3 22.4144 2.31092   3
  -7  -4   3 20.0852 1.54164   5
   6   4  -3 4.19220 1.04345   3
   6   4  -3 3.36259 0.69488   5
   6   4  -3 2.89562 1.02119   4
   6   4  -3 2.78040 0.70000   3
  -6  -4   3 2.67580 1.06555   4
  -6  -4   3 3.82893 0.96349   3
  -6  -4   3 3.00207 0.76624   3
   5   4  -3 0.66157 0.41831   3
   5   4  -3 -0.0803 0.40282   4
   5   4  -3 -0.0746 0.28175   5
   5   4  -3 0.34937 0.33274   3
  -5  -4   3 0.13447 0.38220   3
  -5  -4   3 0.48378 0.26489   5
  -5  -4   3 0.27198 0.41296   4
   4   4  -3 237.501 6.67068   3
   4   4  -3 239.567 5.73732   3
   4   4  -3 242.976 5.61393   5
   4   4  -3 243.107 7.11840   4
  -4  -4   3 234.881 5.75409   3
  -4  -4   3 240.061 6.55704   3
  -4  -4   3 235.054 5.37581   5
  -4  -4   3 244.446 7.01361   4
   3   4  -3 81.2368 2.73529   3
   3   4  -3 82.2331 3.24230   3
   3   4  -3 81.7907 3.47475   4
   3   4  -3 82.4470 2.63567   5
  -3  -4   3 80.6395 3.28709   4
  -3  -4   3 79.2061 2.43046   5
  -3  -4   3 78.4796 3.02210   3
   2   4  -3 23.8678 1.65611   4
   2   4  -3 25.1067 1.30609   5
   2   4  -3 25.2700 1.56677   3
  -2  -4   3 23.9708 1.42004   3
  -2  -4   3 26.2069 1.20490   5
  -2  -4   3 25.7221 1.56266   4
  -2  -4   3 25.1608 1.31343   3
   1   4  -3 0.56662 0.28665   3
   1   4  -3 0.30614 0.25959   4
   1   4  -3 0.53077 0.30662   3
   1   4  -3 0.75039 0.27051   5
  -1  -4   3 1.10438 0.29808   5
  -1  -4   3 0.25728 0.20009   3
  -1  -4   3 0.53085 0.27065   3
  -1  -4   3 1.16657 0.35459   4
   0   4  -3 960.735 17.3756   4
   0   4  -3 960.410 17.2494   3
   0  -4   3 954.109 17.4814   4
   0  -4   3 963.460 17.0081   3
   0  -4   3 974.442 17.7450   6
   0  -4   3 984.027 17.4124   3
   0  -4   3 981.735 16.3854   5
  -1   4  -3 485.815 9.83928   4
  -1   4  -3 467.052 9.79343   3
  -1   4  -3 457.335 9.59769   3
  -1   4  -3 485.783 9.96420   6
   1  -4   3 472.832 9.37062   3
   1  -4   3 464.013 9.96223   6
   1  -4   3 459.461 8.44329   5
   1  -4   3 471.672 9.54247   3
  -2   4  -3 493.852 10.5740   6
  -2   4  -3 483.478 10.1746   3
  -2   4  -3 509.402 10.6988   3
   2  -4   3 484.665 9.94038   3
   2  -4   3 483.648 10.5566   6
   2  -4   3 474.850 8.60926   5
   2  -4   3 478.089 9.81901   3
  -3   4  -3 938.057 18.0026   3
  -3   4  -3 955.088 18.6758   3
  -3   4  -3 958.311 18.5292   6
   3  -4   3 955.168 15.8114   5
   3  -4   3 954.329 18.5262   6
   3  -4   3 945.117 17.3739   3
   3  -4   3 948.621 17.7067   3
  -4   4  -3 33.1127 2.41308   3
  -4   4  -3 33.4159 2.15663   3
  -4   4  -3 33.8180 2.31789   6
   4  -4   3 34.9825 2.09386   3
   4  -4   3 35.6695 1.10899   5
   4  -4   3 38.1100 1.25711   5
   4  -4   3 36.6168 1.98767   3
  -5   4  -3 0.57614 0.42080   3
  -5   4  -3 -0.1120 0.49153   6
  -5   4  -3 -0.7080 0.46353   3
   5  -4   3 -0.2420 0.36096   3
   5  -4   3 0.42190 0.40701   3
  -6   4  -3 99.2141 4.87857   3
  -6   4  -3 91.7220 4.24613   3
  -6   4  -3 86.8798 4.43068   6
   6  -4   3 97.2509 3.77592   3
   6  -4   3 92.2507 3.92412   3
  -7   4  -3 95.9802 4.89261   6
  -7   4  -3 97.0555 4.68223   3
  -7   4  -3 104.715 5.46153   3
   7  -4   3 102.083 4.26824   3
   7  -4   3 104.717 4.09139   3
  -8   4  -3 19.2714 2.39347   6
  -8   4  -3 23.5628 2.89609   3
   8  -4   3 24.5750 1.96008   3
   8  -4   3 24.0102 2.13533   3
  -9   4  -3 1.50228 1.13815   3
  -9   4  -3 0.71189 1.22381   6
   9  -4   3 0.61844 0.80141   3
   9  -4   3 1.14120 0.92546   3
 -10   4  -3 47.0484 4.67512   3
  10  -4   3 39.8883 2.60608   3
  12   3  -3 9.14316 1.48469   3
 -12  -3   3 8.45876 2.62027   3
 -12  -3   3 8.31417 2.76058   4
  11   3  -3 16.0266 1.85595   3
  11   3  -3 13.3253 2.23019   3
 -11  -3   3 13.4404 1.71591   5
 -11  -3   3 14.5132 2.61480   3
 -11  -3   3 8.80019 2.72181   4
  10   3  -3 78.6056 3.60188   3
  10   3  -3 79.2179 4.29960   3
 -10  -3   3 77.0561 3.47609   5
 -10  -3   3 85.7125 5.92409   4
 -10  -3   3 84.7963 5.32807   3
   9   3  -3 109.121 4.21890   3
   9   3  -3 117.441 4.23827   5
   9   3  -3 115.344 5.06406   3
  -9  -3   3 120.910 6.68239   4
  -9  -3   3 117.444 6.05645   3
  -9  -3   3 116.798 4.15157   5
   8   3  -3 59.5313 2.84107   3
   8   3  -3 61.4431 3.43166   3
   8   3  -3 63.7026 2.82291   5
  -8  -3   3 57.9006 3.19039   3
  -8  -3   3 59.6677 2.72005   5
  -8  -3   3 58.5827 3.99197   3
  -8  -3   3 62.6275 4.41383   4
   7   3  -3 37.7180 1.97089   5
   7   3  -3 31.8007 1.95972   3
   7   3  -3 30.7425 2.34677   3
  -7  -3   3 31.7962 1.83095   5
  -7  -3   3 31.9157 2.68476   3
  -7  -3   3 29.8767 2.85112   4
  -7  -3   3 27.1191 2.01800   3
   6   3  -3 57.1177 2.51293   3
   6   3  -3 58.2853 2.41055   5
   6   3  -3 56.7222 3.05237   3
  -6  -3   3 60.5181 3.40728   3
  -6  -3   3 60.9715 2.78922   3
  -6  -3   3 59.5529 2.36716   5
  -6  -3   3 58.2515 3.70758   4
   5   3  -3 111.923 4.76560   4
   5   3  -3 106.840 4.14615   3
   5   3  -3 111.023 3.46208   3
   5   3  -3 114.998 3.38225   5
  -5  -3   3 111.672 3.22249   5
  -5  -3   3 104.783 4.67573   4
  -5  -3   3 110.156 3.66081   3
  -5  -3   3 109.289 4.34466   3
   4   3  -3 89.0818 2.84928   3
   4   3  -3 91.9462 2.80722   5
   4   3  -3 83.9631 3.41237   3
   4   3  -3 84.1014 3.80743   4
  -4  -3   3 87.4153 2.61365   5
  -4  -3   3 85.9133 2.88058   3
  -4  -3   3 91.9160 3.57418   3
   3   3  -3 18.4403 1.12337   3
   3   3  -3 20.1643 1.46234   3
   3   3  -3 17.8907 1.53347   4
   3   3  -3 15.0956 1.00600   5
  -3  -3   3 22.2474 1.48378   3
  -3  -3   3 21.2909 1.64389   4
  -3  -3   3 18.4292 0.99184   5
  -3  -3   3 17.9935 1.09534   3
   2   3  -3 282.518 5.91917   3
   2   3  -3 274.923 6.37381   3
   2   3  -3 279.416 6.82390   4
   2   3  -3 280.718 5.84377   5
  -2  -3   3 278.798 5.58591   5
  -2  -3   3 281.320 6.60773   4
  -2  -3   3 283.127 6.22724   3
  -2  -3   3 280.584 5.81181   3
   1   3  -3 187.951 4.77759   4
   1   3  -3 192.000 4.43020   3
   1   3  -3 192.931 4.55264   3
  -1  -3   3 190.961 4.46703   3
  -1  -3   3 187.210 4.05426   5
  -1  -3   3 191.545 4.59196   4
  -1  -3   3 188.874 4.27828   3
   0   3  -3 231.729 5.16318   3
   0   3  -3 226.516 5.20312   4
   0   3  -3 233.230 5.29301   3
   0  -3   3 226.615 4.69121   5
   0  -3   3 232.818 5.10373   3
   0  -3   3 235.977 5.29480   4
   0  -3   3 234.069 5.24272   3
   0  -3   3 230.937 5.44056   6
  -1   3  -3 73.2037 2.70082   3
  -1   3  -3 78.1745 2.77816   6
  -1   3  -3 77.1397 2.63353   3
  -1   3  -3 78.5551 2.68689   4
   1  -3   3 77.7929 2.82720   6
   1  -3   3 78.1363 2.62606   3
   1  -3   3 74.3818 2.53394   3
  -2   3  -3 130.413 4.09867   6
  -2   3  -3 129.286 4.13604   3
  -2   3  -3 131.676 3.91829   3
   2  -3   3 132.710 3.86982   3
   2  -3   3 138.859 4.20983   6
   2  -3   3 133.384 3.73797   3
  -3   3  -3 38.7523 2.22806   3
  -3   3  -3 34.9638 1.93502   3
  -3   3  -3 36.1336 2.11810   6
   3  -3   3 37.3048 1.98463   3
   3  -3   3 33.1538 1.74962   3
  -4   3  -3 1.61088 0.55123   3
  -4   3  -3 0.89167 0.52157   3
  -4   3  -3 2.10257 0.67447   6
   4  -3   3 1.55027 0.29569   5
   4  -3   3 1.25884 0.53722   3
   4  -3   3 1.09734 0.39375   3
  -5   3  -3 48.7697 2.68775   3
  -5   3  -3 51.6346 3.14640   3
  -5   3  -3 56.6052 3.11391   6
   5  -3   3 56.1676 2.61712   3
   5  -3   3 54.8212 1.53543   5
   5  -3   3 52.9845 2.77958   3
  -6   3  -3 3.52271 1.07256   6
  -6   3  -3 5.35115 1.29234   3
  -6   3  -3 5.76412 1.18713   3
   6  -3   3 5.24851 0.99086   3
   6  -3   3 6.14067 0.42232   5
   6  -3   3 5.07837 1.06062   3
  -7   3  -3 191.556 7.00549   6
  -7   3  -3 177.674 6.35923   3
  -7   3  -3 200.909 7.61498   3
   7  -3   3 187.783 6.24279   3
   7  -3   3 182.405 5.79658   3
  -8   3  -3 2.78103 1.20544   3
  -8   3  -3 0.43879 0.86416   6
   8  -3   3 2.06825 0.78614   3
   8  -3   3 1.49532 0.89852   3
  -9   3  -3 -0.0234 1.15378   6
  -9   3  -3 3.77339 1.26660   3
   9  -3   3 1.46949 0.70555   3
   9  -3   3 1.67965 1.04272   3
 -10   3  -3 3.12892 1.63105   4
 -10   3  -3 5.08077 1.82086   6
 -10   3  -3 5.35928 2.04105   3
  10  -3   3 8.31097 1.41892   3
  10  -3   3 4.90526 1.58685   3
  11   2  -3 0.44749 0.77153   3
  11   2  -3 3.15288 1.35797   3
 -11  -2   3 1.97144 1.60368   4
 -11  -2   3 1.29950 0.86215   5
 -11  -2   3 -0.1373 1.27252   3
  10   2  -3 0.81396 0.72049   3
  10   2  -3 0.66170 0.59283   3
 -10  -2   3 1.82156 1.03478   3
 -10  -2   3 0.21964 0.56567   5
   9   2  -3 0.07569 0.52536   3
   9   2  -3 0.29960 0.70946   3
  -9  -2   3 -0.7910 0.79692   4
  -9  -2   3 1.29352 0.51492   5
  -9  -2   3 0.03687 1.01460   3
   8   2  -3 0.32813 0.41112   3
   8   2  -3 0.52893 0.59634   3
  -8  -2   3 1.21652 0.61486   3
  -8  -2   3 0.33698 0.40012   5
  -8  -2   3 0.68731 0.93997   4
  -8  -2   3 -0.1635 0.69166   3
   7   2  -3 15.2350 1.31012   3
   7   2  -3 14.4257 1.63797   3
   7   2  -3 16.2615 1.30843   5
  -7  -2   3 13.2974 1.46542   3
  -7  -2   3 13.0546 1.77289   3
  -7  -2   3 17.0049 2.72756   4
  -7  -2   3 16.4486 1.25137   5
   6   2  -3 117.942 3.52179   5
   6   2  -3 115.639 4.29183   3
   6   2  -3 112.112 3.58203   3
  -6  -2   3 112.996 3.98649   3
  -6  -2   3 116.703 4.85976   3
  -6  -2   3 110.795 5.32904   4
  -6  -2   3 118.148 3.43315   5
   5   2  -3 223.947 6.16110   3
   5   2  -3 228.456 5.23485   5
   5   2  -3 202.290 5.18363   3
  -5  -2   3 221.766 5.00453   5
  -5  -2   3 222.968 7.30762   4
  -5  -2   3 226.460 5.69132   3
  -5  -2   3 229.625 6.68832   3
   4   2  -3 38.7289 2.09229   3
   4   2  -3 43.4555 1.73562   5
   4   2  -3 42.9793 2.59350   4
   4   2  -3 39.0101 1.67987   3
  -4  -2   3 40.8289 2.26000   3
  -4  -2   3 36.4343 2.44221   4
  -4  -2   3 41.0911 1.55499   5
  -4  -2   3 40.7936 1.81931   3
   3   2  -3 23.1282 1.15902   3
   3   2  -3 21.0517 1.39123   3
   3   2  -3 22.8955 1.68585   4
   3   2  -3 22.5987 1.15471   5
  -3  -2   3 20.4936 0.99245   5
  -3  -2   3 21.3491 1.43043   3
  -3  -2   3 22.6616 1.15900   3
  -3  -2   3 19.5528 1.59942   4
   2   2  -3 290.521 5.76904   3
   2   2  -3 282.494 6.25371   3
   2   2  -3 289.249 5.85294   5
   2   2  -3 284.145 6.85621   4
  -2  -2   3 288.617 5.60219   5
  -2  -2   3 282.046 6.73652   4
  -2  -2   3 292.864 6.26895   3
  -2  -2   3 288.829 5.71658   3
   1   2  -3 505.597 9.91537   4
   1   2  -3 513.792 9.41447   3
  -1  -2   3 497.078 9.65678   4
  -1  -2   3 512.889 9.32274   3
  -1  -2   3 499.530 9.06852   5
  -1  -2   3 518.813 9.16993   3
   0   2  -3 829.746 14.3455   3
   0   2  -3 835.129 14.4880   4
   0  -2   3 836.794 14.4280   3
   0  -2   3 817.908 14.6146   6
   0  -2   3 839.056 14.4172   4
   0  -2   3 818.965 14.3545   3
  -1   2  -3 2573.61 40.8803   4
  -1   2  -3 2416.89 41.0879   6
  -1   2  -3 2508.46 40.9047   3
   1  -2   3 2514.57 41.2161   6
   1  -2   3 2493.08 40.8529   3
  -2   2  -3 194.980 5.08075   3
  -2   2  -3 195.562 5.05357   6
  -2   2  -3 192.215 4.78016   3
   2  -2   3 192.070 4.86673   3
   2  -2   3 195.400 5.05558   6
   2  -2   3 190.757 4.63140   3
  -3   2  -3 689.098 13.5706   6
  -3   2  -3 699.851 13.7516   3
  -3   2  -3 674.422 13.0816   3
   3  -2   3 661.470 13.2616   3
   3  -2   3 686.797 12.0580   5
   3  -2   3 689.266 12.8392   3
  -4   2  -3 37.6853 2.04295   3
  -4   2  -3 37.8516 2.25891   6
  -4   2  -3 40.3613 2.42313   3
   4  -2   3 36.1532 2.13495   3
   4  -2   3 37.2472 1.93889   3
   4  -2   3 38.5435 1.41013   5
  -5   2  -3 36.1126 2.15137   3
  -5   2  -3 33.7800 2.36261   6
  -5   2  -3 40.1660 2.65454   3
   5  -2   3 36.5667 2.07176   3
   5  -2   3 34.9853 2.25318   3
   5  -2   3 37.1023 1.35011   5
  -6   2  -3 87.6907 4.15420   6
  -6   2  -3 85.3445 3.73219   3
  -6   2  -3 86.1944 4.36616   3
   6  -2   3 84.7113 3.85124   3
   6  -2   3 86.6997 2.23858   5
   6  -2   3 87.1034 3.52957   3
  -7   2  -3 72.1979 3.67474   3
  -7   2  -3 74.2971 4.38131   3
  -7   2  -3 75.5222 4.12394   6
   7  -2   3 72.7310 3.37264   3
   7  -2   3 73.3307 3.72142   3
   7  -2   3 71.6502 1.91727   5
  -8   2  -3 14.7482 2.28217   6
  -8   2  -3 14.0554 2.39862   3
   8  -2   3 15.9819 0.79538   5
   8  -2   3 18.9360 1.97905   3
   8  -2   3 15.7880 1.65503   3
  -9   2  -3 1.14533 1.07058   6
  -9   2  -3 1.60049 1.14740   3
   9  -2   3 1.71632 0.69294   3
   9  -2   3 0.78146 0.85075   3
 -10   2  -3 4.10726 1.43313   3
 -10   2  -3 0.93297 1.47833   4
 -10   2  -3 0.89259 1.43242   6
  10  -2   3 1.11272 0.87967   3
  10  -2   3 1.13670 1.40342   3
 -11   2  -3 1.38148 1.39054   4
  11  -2   3 0.35778 0.76092   3
  11   1  -3 1.66376 1.30907   3
  11   1  -3 0.73429 0.76927   3
 -11  -1   3 -0.3126 1.64915   4
 -11  -1   3 0.49490 0.70277   5
  10   1  -3 8.24871 1.14275   3
  10   1  -3 7.21198 1.44037   3
 -10  -1   3 8.36340 2.30977   4
 -10  -1   3 9.47485 2.09757   3
   9   1  -3 23.8194 2.13277   3
   9   1  -3 24.5471 1.77602   3
  -9  -1   3 21.4808 2.70947   3
  -9  -1   3 31.4016 3.52764   4
  -9  -1   3 22.2409 1.60347   5
   8   1  -3 246.576 7.20824   3
   8   1  -3 259.222 6.42064   3
  -8  -1   3 248.130 7.40284   3
  -8  -1   3 255.776 6.13945   5
  -8  -1   3 269.186 9.02881   3
  -8  -1   3 245.789 9.77686   4
   7   1  -3 126.808 4.58391   3
   7   1  -3 126.022 3.91321   3
  -7  -1   3 131.317 3.74988   5
  -7  -1   3 129.186 6.29987   4
  -7  -1   3 128.194 4.62325   3
  -7  -1   3 134.852 5.64462   3
   6   1  -3 3.17344 0.76020   3
   6   1  -3 2.55219 0.58424   3
  -6  -1   3 2.39736 0.66950   3
  -6  -1   3 4.69423 1.24150   4
  -6  -1   3 4.12900 1.01618   3
  -6  -1   3 3.55143 0.59756   5
   5   1  -3 149.987 4.48711   3
   5   1  -3 145.213 3.82097   5
   5   1  -3 143.172 3.82494   3
  -5  -1   3 150.631 3.63869   5
  -5  -1   3 149.034 4.30617   3
  -5  -1   3 146.043 5.77682   4
  -5  -1   3 146.799 5.05931   3
   4   1  -3 289.553 6.03364   5
   4   1  -3 282.747 6.63243   3
   4   1  -3 287.286 5.96300   3
  -4  -1   3 291.277 5.68363   5
  -4  -1   3 287.536 7.19491   3
  -4  -1   3 286.299 6.30075   3
  -4  -1   3 293.811 8.14975   4
   3   1  -3 448.118 8.10319   3
   3   1  -3 436.979 9.94825   4
   3   1  -3 432.248 8.75623   3
  -3  -1   3 436.634 8.24862   3
  -3  -1   3 435.518 9.07890   3
  -3  -1   3 435.594 7.90046   5
  -3  -1   3 441.437 10.0504   4
   2   1  -3 16.8928 0.82294   3
   2   1  -3 16.6159 0.99802   3
   2   1  -3 18.2272 1.33396   4
  -2  -1   3 16.7989 0.82558   3
  -2  -1   3 18.6989 1.09033   3
  -2  -1   3 18.2869 0.86054   5
  -2  -1   3 17.2072 1.30363   4
   1   1  -3 384.294 7.74459   4
   1   1  -3 391.935 6.85926   3
   1   1  -3 384.158 7.06729   3
  -1  -1   3 334.893 6.71017   3
  -1  -1   3 390.426 7.69415   4
   0   1  -3 5886.19 98.4639   2
   0  -1   3 5623.13 97.8949   2
  -1   1  -3 5781.39 101.708   2
   1  -1   3 5785.66 101.371   2
  -2   1  -3 157.679 4.19836   3
  -2   1  -3 158.874 4.15406   6
  -2   1  -3 161.180 3.94645   3
   2  -1   3 153.062 4.10959   3
   2  -1   3 153.524 3.82082   3
  -3   1  -3 17.2449 1.18063   3
  -3   1  -3 19.0814 1.35879   6
  -3   1  -3 18.3967 1.38267   3
   3  -1   3 17.6372 1.32845   3
   3  -1   3 16.6473 1.11950   3
   3  -1   3 18.4884 0.97514   5
  -4   1  -3 80.3568 3.00224   3
  -4   1  -3 86.3599 3.50813   3
  -4   1  -3 83.3843 3.35915   6
   4  -1   3 79.8586 3.24614   3
   4  -1   3 85.9917 2.37896   5
   4  -1   3 73.7432 2.81851   3
  -5   1  -3 59.0024 3.04192   6
  -5   1  -3 57.1465 2.67435   3
  -5   1  -3 67.6428 3.40322   3
   5  -1   3 59.0502 2.65482   3
   5  -1   3 60.9158 1.95820   5
   5  -1   3 58.0194 2.94513   3
  -6   1  -3 51.0578 3.03935   6
  -6   1  -3 53.9421 2.78977   3
  -6   1  -3 53.8538 3.33398   3
   6  -1   3 56.9481 2.75862   3
   6  -1   3 55.6841 3.04195   3
   6  -1   3 53.5463 1.83723   5
  -7   1  -3 43.5714 3.05171   6
  -7   1  -3 40.9961 2.63645   3
  -7   1  -3 44.6630 3.30974   3
   7  -1   3 48.3511 2.68288   3
   7  -1   3 47.0300 1.66991   5
   7  -1   3 45.5969 2.93623   3
  -8   1  -3 12.8778 2.20838   3
  -8   1  -3 13.6330 2.25339   6
  -8   1  -3 10.4883 1.74379   3
   8  -1   3 12.6466 0.85939   5
   8  -1   3 12.9989 2.02097   3
   8  -1   3 14.7921 1.56982   3
  -9   1  -3 160.851 7.07128   6
  -9   1  -3 175.530 8.47547   4
  -9   1  -3 185.055 8.14801   3
   9  -1   3 166.728 3.91259   5
   9  -1   3 166.464 6.48764   3
   9  -1   3 182.805 6.08996   3
 -10   1  -3 41.2238 4.19317   4
 -10   1  -3 41.8450 3.98768   3
 -10   1  -3 40.9219 3.57028   6
  10  -1   3 35.9394 1.52571   5
  10  -1   3 41.9703 2.77501   3
 -11   1  -3 23.5611 3.24673   3
 -11   1  -3 25.5869 4.90061   6
 -11   1  -3 15.1907 2.88101   4
  11  -1   3 22.6156 2.22405   3
  11   0  -3 15.2461 1.52752   3
 -11   0   3 20.6915 3.52206   3
 -11   0   3 14.8223 3.02783   4
  10   0  -3 22.1423 1.96461   3
  10   0  -3 17.6129 1.47766   3
 -10   0   3 17.0961 2.91215   3
 -10   0   3 16.0114 3.00941   4
 -10   0   3 17.6210 1.36123   5
   9   0  -3 7.47244 1.27883   3
   9   0  -3 8.33783 1.08245   3
  -9   0   3 8.63146 1.00672   5
  -9   0   3 5.34945 2.04072   4
  -9   0   3 8.83791 1.89126   3
   8   0  -3 15.8065 1.52553   3
   8   0  -3 15.4110 1.30244   3
  -8   0   3 15.1900 2.86628   4
  -8   0   3 18.4625 2.27019   3
  -8   0   3 15.5019 1.16503   5
  -8   0   3 13.7457 1.68636   3
   7   0  -3 227.298 5.56268   3
   7   0  -3 238.671 6.43099   3
  -7   0   3 235.184 9.05179   4
  -7   0   3 238.399 7.93328   3
  -7   0   3 231.324 5.32143   5
  -7   0   3 224.986 6.54666   3
   6   0  -3 17.8619 1.44161   3
   6   0  -3 18.0631 1.19031   3
  -6   0   3 17.7156 1.86411   3
  -6   0   3 16.5198 1.02956   5
  -6   0   3 17.9326 1.47481   3
  -6   0   3 19.7011 2.30349   4
   5   0  -3 156.795 3.90004   3
   5   0  -3 161.006 4.48977   3
  -5   0   3 160.443 4.50088   3
  -5   0   3 162.035 5.33789   3
  -5   0   3 162.851 3.67675   5
  -5   0   3 159.292 6.26342   4
   4   0  -3 610.159 10.8587   3
   4   0  -3 605.751 11.4852   3
  -4   0   3 617.764 12.4837   3
  -4   0   3 607.193 13.8835   4
  -4   0   3 618.676 10.6097   5
  -4   0   3 605.728 11.4339   3
   3   0  -3 148.311 3.55544   3
   3   0  -3 145.483 3.15147   3
  -3   0   3 146.640 3.44220   3
  -3   0   3 141.597 3.08604   5
  -3   0   3 144.083 4.01233   3
   2   0  -3 170.353 4.85323   4
   2   0  -3 169.841 3.57262   3
   2   0  -3 171.682 3.34328   3
  -2   0   3 167.184 3.94076   3
  -2   0   3 183.653 3.51697   3
  -2   0   3 176.745 3.61707   5
   1   0  -3 468.437 7.86519   3
   1   0  -3 472.814 9.23178   4
   1   0  -3 467.244 7.96297   3
  -1   0   3 476.182 9.24048   4
  -1   0   3 480.629 8.00746   3
  -1   0   3 475.766 8.25163   3
   0   0  -3 28.0621 0.83012   3
   0   0  -3 26.7086 1.11286   4
   0   0  -3 26.1245 0.87669   3
   0   0   3 25.8269 0.91852   3
   0   0   3 26.0550 0.94830   6
   0   0   3 25.9559 0.83685   3
   0   0   3 25.8381 1.07265   4
  -1   0  -3 4258.51 75.5275   2
   1   0   3 4218.22 74.7995   2
  -2   0  -3 359.147 7.42167   3
  -2   0  -3 359.680 7.04425   3
  -2   0  -3 361.777 7.35261   6
   2   0   3 367.689 7.02442   3
   2   0   3 358.663 7.36739   3
   2   0   3 354.669 6.94920   5
  -3   0  -3 76.1154 2.52958   3
  -3   0  -3 74.5453 2.88375   3
   3   0   3 75.7544 2.80588   3
   3   0   3 76.0504 2.51135   3
   3   0   3 76.3781 2.26749   5
  -4   0  -3 22.2718 1.41416   3
  -4   0  -3 20.3818 1.64190   3
  -4   0  -3 19.8330 1.21438   5
   4   0   3 22.2415 1.40496   3
   4   0   3 22.1418 1.58887   3
   4   0   3 21.9740 1.13583   5
  -5   0  -3 55.7219 2.26301   5
  -5   0  -3 58.1497 2.62818   3
  -5   0  -3 58.2896 3.12669   3
   5   0   3 59.6818 2.95760   3
   5   0   3 59.3656 2.05270   5
   5   0   3 60.5815 2.66867   3
  -6   0  -3 94.9990 3.76486   3
  -6   0  -3 110.058 4.77504   3
   6   0   3 93.4669 4.04996   3
   6   0   3 95.9572 2.84097   5
   6   0   3 99.7039 3.77873   3
  -7   0  -3 -0.0635 0.34504   3
  -7   0  -3 0.58626 0.65774   3
   7   0   3 -0.9611 0.46942   3
   7   0   3 -0.0157 0.24873   5
   7   0   3 0.75410 0.46986   3
  -8   0  -3 18.1089 2.12514   6
  -8   0  -3 23.0277 2.61686   3
  -8   0  -3 15.3296 1.78878   3
   8   0   3 21.3011 1.88321   3
   8   0   3 18.7881 2.09974   3
   8   0   3 18.4468 1.16086   5
  -9   0  -3 82.5789 5.24215   3
  -9   0  -3 78.7190 5.21440   4
  -9   0  -3 72.9682 4.55707   6
   9   0   3 81.0040 3.87233   3
   9   0   3 76.0365 2.48618   5
   9   0   3 74.7031 4.23637   3
 -10   0  -3 4.02841 1.61275   4
 -10   0  -3 1.88973 1.38438   3
 -10   0  -3 2.38467 1.19276   6
  10   0   3 2.40930 0.61041   5
  10   0   3 2.56878 0.95466   3
 -11   0  -3 10.7803 2.40960   3
 -11   0  -3 13.8664 2.51384   6
 -11   0  -3 13.6034 2.41295   4
  11   0   3 14.2011 1.82168   3
  11   0   3 13.1176 1.22270   5
 -11   1   3 3.35344 1.72641   3
 -11   1   3 4.10322 1.81231   4
  10  -1  -3 0.00444 0.67975   3
 -10   1   3 3.89053 1.47579   3
 -10   1   3 -0.4752 1.10019   6
 -10   1   3 0.48451 1.58819   4
   9  -1  -3 1.56493 0.64043   3
   9  -1  -3 3.11171 0.65075   3
  -9   1   3 0.04007 0.70684   3
  -9   1   3 1.26837 0.40424   5
  -9   1   3 2.34912 1.60544   4
   8  -1  -3 20.8181 1.31354   3
   8  -1  -3 16.0495 1.43670   3
  -8   1   3 18.9600 1.09608   5
  -8   1   3 16.6301 1.74202   3
  -8   1   3 18.5572 3.35246   4
  -8   1   3 18.9087 2.39936   3
   7  -1  -3 244.406 5.75439   3
   7  -1  -3 264.171 6.50926   3
  -7   1   3 268.141 5.51616   5
  -7   1   3 263.075 7.18786   3
  -7   1   3 270.794 8.59840   3
   6  -1  -3 10.4797 0.88283   3
   6  -1  -3 11.5189 1.08488   3
  -6   1   3 10.9214 1.50425   3
  -6   1   3 9.61340 1.85117   4
  -6   1   3 11.7477 0.79274   5
  -6   1   3 10.8488 1.23230   3
   5  -1  -3 56.1568 1.85351   3
   5  -1  -3 57.5571 2.23147   3
  -5   1   3 56.8628 3.64216   4
  -5   1   3 54.0068 1.66491   5
  -5   1   3 59.8541 2.47039   3
  -5   1   3 53.5599 2.82243   3
   4  -1  -3 39.1296 1.58375   3
   4  -1  -3 38.5698 1.32992   3
  -4   1   3 38.4279 2.08060   3
  -4   1   3 40.3826 2.76540   4
  -4   1   3 40.5360 1.23667   5
  -4   1   3 38.5102 1.72065   3
   3  -1  -3 38.7043 1.12505   3
   3  -1  -3 38.8420 1.28009   3
  -3   1   3 39.5533 1.47257   3
  -3   1   3 40.8005 1.78894   3
  -3   1   3 38.5456 1.16352   5
  -3   1   3 38.4561 2.42030   4
  -2   1   3 126.361 4.13444   4
  -2   1   3 125.699 2.94011   3
  -2   1   3 127.908 2.63641   3
   1  -1  -3 3716.99 62.5401   1
  -1   1   3 3875.29 62.7912   2
  -1   1   3 3665.09 61.8811   1
   0  -1  -3 9999.99 158.376   2
   0   1   3 9910.92 158.161   2
  -1  -1  -3 1068.49 17.6682   6
  -1  -1  -3 1061.46 17.1070   4
  -1  -1  -3 1076.07 17.4201   3
  -1  -1  -3 1049.47 17.6249   3
   1   1   3 1059.73 18.0379   5
   1   1   3 1069.88 17.7288   3
   1   1   3 1061.87 17.0053   4
   1   1   3 1089.03 17.4899   3
  -2  -1  -3 496.829 8.95512   3
  -2  -1  -3 488.770 9.42386   3
  -2  -1  -3 491.388 9.21443   5
   2   1   3 496.822 9.12159   5
   2   1   3 485.608 9.36804   3
   2   1   3 491.251 8.92786   3
  -3  -1  -3 67.7198 2.29213   5
  -3  -1  -3 68.7193 2.29205   3
   3   1   3 69.6052 2.19808   5
   3   1   3 65.4741 2.56343   3
   3   1   3 69.2721 2.31709   3
  -4  -1  -3 844.460 15.4476   3
  -4  -1  -3 844.174 15.2281   5
   4   1   3 845.623 15.5024   3
   4   1   3 843.016 14.9033   5
   4   1   3 832.567 16.1671   3
  -5  -1  -3 88.0090 3.28952   3
  -5  -1  -3 93.5951 3.11250   5
  -5  -1  -3 95.9393 4.07729   3
   5   1   3 94.9731 2.87664   5
   5   1   3 97.8725 3.85616   3
   5   1   3 94.6286 3.40155   3
  -6  -1  -3 115.740 4.95618   3
  -6  -1  -3 108.806 3.61594   5
  -6  -1  -3 108.636 3.99953   3
   6   1   3 109.365 4.42342   3
   6   1   3 106.108 3.94725   3
   6   1   3 115.855 3.30759   5
  -7  -1  -3 -0.2120 0.42556   3
  -7  -1  -3 -0.0399 0.33941   3
  -7  -1  -3 0.43730 0.37611   4
  -7  -1  -3 -0.0753 0.32595   5
   7   1   3 -0.5134 0.36957   3
   7   1   3 0.11246 0.42169   3
   7   1   3 0.15434 0.27661   5
  -8  -1  -3 14.2071 2.04966   4
  -8  -1  -3 12.9183 2.15644   3
  -8  -1  -3 15.4921 1.41856   5
  -8  -1  -3 16.3187 1.72463   3
   8   1   3 14.2331 1.12360   5
   8   1   3 14.3739 1.89394   3
   8   1   3 15.8372 1.66069   3
  -9  -1  -3 -1.1110 0.66015   4
   9   1   3 0.27982 0.56612   3
   9   1   3 1.04568 0.64229   3
 -10  -1  -3 40.1719 3.87422   3
 -10  -1  -3 40.2114 3.89548   4
 -10  -1  -3 30.5634 3.01481   6
  10   1   3 32.0315 1.75554   5
  10   1   3 37.8821 2.77960   3
 -11  -1  -3 31.9526 3.19570   6
 -11  -1  -3 38.1992 3.99328   3
 -11  -1  -3 37.7056 4.10070   4
  11   1   3 34.0402 2.65915   3
  11   1   3 31.9628 1.81225   5
 -12  -1  -3 1.32900 1.82872   3
 -12  -1  -3 3.63774 1.53102   4
  12   1   3 2.20468 0.96675   3
  12   1   3 1.19439 0.75887   5
 -10   2   3 0.56694 1.17924   6
 -10   2   3 1.01098 1.36211   3
  -9   2   3 1.09633 0.87767   6
  -9   2   3 2.19009 1.28568   4
  -9   2   3 -1.1022 0.83554   3
   8  -2  -3 1.26287 0.37417   3
   8  -2  -3 0.51256 0.47770   3
  -8   2   3 1.94852 1.01692   3
  -8   2   3 0.58595 0.65596   3
  -8   2   3 0.47275 0.75330   6
  -8   2   3 -0.1165 1.07187   4
   7  -2  -3 7.44961 0.71837   3
   7  -2  -3 9.05891 0.89290   3
  -7   2   3 9.58672 1.85366   3
  -7   2   3 7.94648 1.85490   4
  -7   2   3 6.28178 1.14411   3
   6  -2  -3 72.5736 2.40993   3
   6  -2  -3 74.7617 2.15230   3
  -6   2   3 72.4880 1.80119   5
  -6   2   3 65.9074 3.59422   3
  -6   2   3 72.7077 4.69741   4
  -6   2   3 69.1447 3.05015   3
   5  -2  -3 282.760 5.67330   3
   5  -2  -3 271.006 5.29995   3
  -5   2   3 278.968 5.06210   5
  -5   2   3 269.467 9.14185   4
  -5   2   3 276.977 7.47447   3
  -5   2   3 276.541 6.58966   3
  -4   2   3 51.1921 2.38878   3
  -4   2   3 50.1903 2.03330   3
  -4   2   3 53.3780 1.32721   5
  -3   2   3 11.1810 0.90436   3
  -3   2   3 10.3795 0.73531   3
  -3   2   3 11.7820 0.51545   5
  -2   2   3 69.1642 1.90298   3
  -2   2   3 68.1221 1.69702   3
   1  -2  -3 390.586 9.08800   2
   1  -2  -3 398.468 9.02184   2
  -1   2   3 408.876 9.10338   1
  -1   2   3 376.206 8.80969   1
   0   2   3 543.996 9.71149   5
  -1  -2  -3 212.873 4.65856   5
  -1  -2  -3 211.151 3.73922   3
   1   2   3 211.589 3.72735   4
   1   2   3 211.939 4.13976   3
   1   2   3 220.029 3.94877   3
   1   2   3 215.454 4.59227   5
  -2  -2  -3 14.0824 0.92912   3
  -2  -2  -3 12.9846 0.50978   4
   2   2   3 9.62328 0.66663   3
  -3  -2  -3 71.0197 2.72994   3
  -3  -2  -3 72.3881 2.44868   5
  -3  -2  -3 70.4910 2.29204   3
  -3  -2  -3 72.0000 2.25625   4
   3   2   3 74.3844 2.36171   5
   3   2   3 73.6617 2.77073   3
   3   2   3 71.6556 2.36772   3
  -4  -2  -3 20.4675 1.62980   3
  -4  -2  -3 23.7459 1.50232   4
  -4  -2  -3 22.2619 1.35751   3
  -4  -2  -3 22.5985 1.34936   5
   4   2   3 20.7070 1.34708   3
   4   2   3 22.4398 1.26657   5
   4   2   3 22.3021 1.62115   3
  -5  -2  -3 72.0092 2.71980   5
  -5  -2  -3 69.5195 2.80477   3
  -5  -2  -3 71.4583 3.44902   3
  -5  -2  -3 70.3916 3.17544   4
   5   2   3 71.1982 3.26576   3
   5   2   3 71.1421 2.50972   5
   5   2   3 72.8254 2.90783   3
  -6  -2  -3 6.38678 1.32875   3
  -6  -2  -3 6.31170 1.22763   4
  -6  -2  -3 6.03570 1.03204   3
  -6  -2  -3 7.81573 0.91198   5
   6   2   3 7.05434 0.81007   5
   6   2   3 5.40537 1.14337   3
   6   2   3 6.00910 1.03144   3
  -7  -2  -3 370.353 10.3344   4
  -7  -2  -3 373.346 10.6262   3
  -7  -2  -3 364.505 9.05815   3
  -7  -2  -3 338.268 8.36097   5
   7   2   3 380.693 9.15813   3
   7   2   3 362.869 7.77128   5
   7   2   3 363.322 9.85157   3
  -8  -2  -3 70.5438 3.18767   5
  -8  -2  -3 69.5987 4.25755   4
  -8  -2  -3 72.0315 4.46103   3
  -8  -2  -3 69.9329 3.53828   3
   8   2   3 68.1985 3.88676   3
   8   2   3 69.0609 2.63078   5
   8   2   3 69.2997 3.46212   3
  -9  -2  -3 5.47273 1.57699   3
  -9  -2  -3 6.45114 1.90829   4
  -9  -2  -3 5.85066 1.12849   5
   9   2   3 8.01880 1.51403   3
   9   2   3 8.52599 1.70505   3
   9   2   3 8.23494 0.97111   5
 -10  -2  -3 30.6816 3.46478   4
 -10  -2  -3 28.6916 2.23072   5
 -10  -2  -3 32.3258 3.39620   3
  10   2   3 29.2835 1.77379   5
  10   2   3 31.1220 2.55010   3
 -11  -2  -3 10.0654 2.39258   4
 -11  -2  -3 14.4373 2.78887   3
  11   2   3 9.72370 1.73201   3
  11   2   3 13.4652 1.35507   5
 -12  -2  -3 4.11126 1.90042   3
 -12  -2  -3 2.35461 1.76654   4
  12   2   3 1.84909 0.94625   3
  12   2   3 1.20340 0.79461   5
 -10   3   3 3.55000 2.03608   4
  -9   3   3 5.38290 2.29787   4
  -9   3   3 5.55530 1.51210   6
  -9   3   3 5.06907 1.65732   3
  -8   3   3 2.45564 0.82197   6
  -8   3   3 0.64401 1.04966   3
  -8   3   3 1.96163 1.17165   4
  -8   3   3 -0.4805 0.80227   3
  -7   3   3 11.1504 2.49881   4
  -7   3   3 15.8500 1.70192   6
  -7   3   3 14.3092 1.90859   3
  -7   3   3 14.1218 1.55960   3
  -6   3   3 2.39056 0.73787   3
  -6   3   3 2.73010 0.76106   6
  -6   3   3 3.01025 0.95745   3
  -6   3   3 0.79791 0.76956   4
  -5   3   3 299.033 7.92199   3
  -5   3   3 305.777 7.68706   6
  -5   3   3 301.113 7.11473   3
  -4   3   3 31.4968 1.86975   3
  -4   3   3 27.7215 1.70399   6
  -4   3   3 29.9488 1.59519   3
  -3   3   3 1.38403 0.41543   3
  -3   3   3 1.07500 0.33886   3
  -3   3   3 1.09739 0.38031   6
  -2   3   3 5.05739 0.39502   5
  -2   3   3 4.52210 0.50427   6
  -2   3   3 3.42296 0.49875   3
  -2   3   3 4.68459 0.42101   3
  -1   3   3 63.5496 1.65116   6
  -1   3   3 63.0666 1.76305   5
   0  -3  -3 64.5456 2.03955   5
   0   3   3 64.2947 1.90781   5
  -1  -3  -3 61.9316 2.07550   5
   1   3   3 62.2316 1.53350   3
   1   3   3 61.9630 1.98065   5
  -2  -3  -3 608.029 10.1962   3
  -2  -3  -3 571.870 9.45430   4
  -2  -3  -3 584.655 10.8696   5
  -2  -3  -3 576.855 10.4734   3
   2   3   3 566.817 10.8002   3
   2   3   3 585.337 9.63631   4
   2   3   3 584.537 10.7326   5
   2   3   3 583.199 10.3636   3
  -3  -3  -3 1468.30 25.6263   3
  -3  -3  -3 1486.42 25.3101   5
  -3  -3  -3 1487.42 24.4572   4
  -3  -3  -3 1501.30 24.9012   3
   3   3   3 1465.83 25.0966   5
   3   3   3 1528.64 25.1122   3
   3   3   3 1458.41 25.8069   3
  -4  -3  -3 93.0667 3.01821   3
  -4  -3  -3 96.0402 3.06508   4
  -4  -3  -3 95.6625 3.61039   3
  -4  -3  -3 92.7105 3.08912   5
   4   3   3 89.2469 3.52145   3
   4   3   3 94.4524 3.12099   3
   4   3   3 97.8586 3.01122   5
  -5  -3  -3 321.008 7.43245   3
  -5  -3  -3 329.451 7.42201   5
  -5  -3  -3 330.420 8.56160   3
  -5  -3  -3 327.767 7.84027   4
   5   3   3 327.242 8.43031   3
   5   3   3 294.571 6.94968   5
   5   3   3 328.333 7.59062   3
  -6  -3  -3 43.7954 2.65301   4
  -6  -3  -3 40.0319 2.16146   5
  -6  -3  -3 46.1227 2.95334   3
  -6  -3  -3 42.3634 2.30119   3
   6   3   3 42.9848 2.72587   3
   6   3   3 41.2108 2.31616   3
   6   3   3 37.7536 1.90516   5
  -7  -3  -3 85.4582 4.48076   3
  -7  -3  -3 81.8771 3.37474   5
  -7  -3  -3 85.4560 3.65944   3
  -7  -3  -3 84.1771 4.20133   4
   7   3   3 82.3947 4.12818   3
   7   3   3 83.6273 3.00209   5
   7   3   3 83.6129 3.64378   3
  -8  -3  -3 405.684 9.82378   5
  -8  -3  -3 403.656 10.2709   3
  -8  -3  -3 422.064 11.7757   4
  -8  -3  -3 432.773 12.2561   3
   8   3   3 423.696 10.3647   3
   8   3   3 412.217 8.93693   5
   8   3   3 414.351 11.3478   3
  -9  -3  -3 45.5682 3.59646   4
  -9  -3  -3 34.1668 2.36896   5
  -9  -3  -3 41.2743 3.56921   3
  -9  -3  -3 33.7837 3.26440   3
   9   3   3 37.2720 2.04963   5
   9   3   3 39.3438 3.14289   3
   9   3   3 35.6176 2.62935   3
 -10  -3  -3 -0.7433 0.97632   4
 -10  -3  -3 1.17566 0.78485   5
 -10  -3  -3 0.85433 0.80366   3
  10   3   3 1.17473 0.56414   5
 -11  -3  -3 26.9722 2.31818   5
 -11  -3  -3 25.1652 3.46927   4
 -11  -3  -3 31.8989 3.64971   3
  11   3   3 25.4729 2.50225   3
  11   3   3 27.8489 1.92389   5
 -12  -3  -3 2.10202 1.49967   3
 -12  -3  -3 0.24162 1.35868   4
  12   3   3 0.18497 0.63482   5
  12   3   3 0.07539 0.76661   3
  -9   4   3 18.5257 2.94762   3
  -9   4   3 15.8425 3.38400   4
  -9   4   3 15.2285 2.29649   6
  -8   4   3 2.90988 1.58348   4
  -8   4   3 2.09278 1.12454   6
  -7   4   3 1.13641 0.99278   3
  -7   4   3 0.09993 0.68222   4
  -7   4   3 1.09369 0.67205   3
  -7   4   3 1.60016 0.78922   6
  -6   4   3 38.3513 2.51421   6
  -6   4   3 42.1366 2.86239   3
  -6   4   3 35.1518 2.23612   3
  -5   4   3 196.707 5.86342   6
  -5   4   3 193.226 5.37135   3
  -5   4   3 205.927 6.27308   3
  -4   4   3 0.76746 0.42884   6
  -4   4   3 1.12954 0.44344   3
  -4   4   3 0.60529 0.42873   3
  -3   4   3 107.536 3.35885   6
  -3   4   3 109.766 3.05169   3
  -3   4   3 108.235 3.41306   3
  -2   4   3 171.934 3.69377   3
  -2   4   3 167.969 3.90548   3
  -2   4   3 162.821 3.99809   6
  -2   4   3 164.581 3.20660   5
  -1   4   3 0.41187 0.19603   6
  -1   4   3 0.54966 0.16137   3
  -1   4   3 0.96039 0.22976   5
  -1   4   3 0.53195 0.16890   3
   0  -4  -3 87.4873 2.21028   6
   0  -4  -3 99.4501 2.78619   5
   0   4   3 103.723 2.20272   3
   0   4   3 103.022 2.06504   3
   0   4   3 101.176 2.59674   5
  -1  -4  -3 9.53560 0.78518   5
   1   4   3 9.95258 0.74687   5
   1   4   3 9.52099 0.56767   3
   1   4   3 9.44438 0.59296   3
  -2  -4  -3 17.5394 0.83777   3
  -2  -4  -3 16.3550 0.85676   3
  -2  -4  -3 15.7225 1.08053   5
   2   4   3 17.5790 0.76587   4
   2   4   3 18.6483 1.11755   3
   2   4   3 16.8480 0.92599   3
   2   4   3 16.6188 1.04929   5
  -3  -4  -3 31.6406 1.41881   3
  -3  -4  -3 29.8561 1.08672   4
  -3  -4  -3 29.3304 1.58570   5
  -3  -4  -3 30.0537 1.60771   3
   3   4   3 30.7252 1.76001   3
   3   4   3 31.1944 1.50448   3
   3   4   3 30.0214 1.23197   4
  -4  -4  -3 48.3340 2.18553   5
  -4  -4  -3 48.0746 2.44515   3
  -4  -4  -3 49.6686 1.95072   4
  -4  -4  -3 45.9714 2.01162   3
   4   4   3 46.2750 2.03568   5
   4   4   3 47.8726 2.12794   3
   4   4   3 49.7624 2.54618   3
  -5  -4  -3 35.3553 1.92102   3
  -5  -4  -3 33.1400 1.89970   5
  -5  -4  -3 38.9310 2.42977   3
  -5  -4  -3 32.3599 1.89882   4
   5   4   3 34.2571 2.30903   3
   5   4   3 38.3314 2.05512   3
   5   4   3 36.3133 1.87585   5
  -6  -4  -3 56.2005 3.27662   3
  -6  -4  -3 58.7977 2.95427   4
  -6  -4  -3 53.6635 2.65322   3
  -6  -4  -3 60.5798 2.74959   5
   6   4   3 56.1576 2.43679   5
   6   4   3 53.1430 2.68611   3
   6   4   3 61.3169 3.34262   3
  -7  -4  -3 10.7647 1.34179   3
  -7  -4  -3 14.3232 1.69185   4
  -7  -4  -3 10.8214 1.85304   3
  -7  -4  -3 14.3806 1.41007   5
   7   4   3 15.9728 1.33401   5
   7   4   3 12.7122 1.46214   3
   7   4   3 15.8975 1.85196   3
  -8  -4  -3 182.073 5.82002   5
  -8  -4  -3 188.557 7.45754   3
  -8  -4  -3 182.962 6.14107   3
  -8  -4  -3 192.596 7.08951   4
   8   4   3 185.556 5.21060   5
   8   4   3 185.915 6.15415   3
   8   4   3 180.968 6.89236   3
  -9  -4  -3 0.97727 0.70694   3
  -9  -4  -3 1.31042 0.80857   4
  -9  -4  -3 1.63383 0.72287   5
   9   4   3 1.86878 0.86268   3
   9   4   3 0.34480 0.53540   5
 -10  -4  -3 108.209 6.16550   3
 -10  -4  -3 101.898 4.46954   5
 -10  -4  -3 101.715 5.72971   4
  10   4   3 99.9000 4.64243   3
  10   4   3 105.486 3.73505   5
 -11  -4  -3 -0.1169 0.94601   5
 -11  -4  -3 -0.4059 0.90574   3
 -11  -4  -3 0.86927 0.94772   4
  11   4   3 -0.5459 0.68130   3
  11   4   3  0.0000 0.52366   5
 -12  -4  -3 3.09005 1.73135   3
 -12  -4  -3 4.02958 1.76591   4
  12   4   3 4.84730 1.35022   3
  12   4   3 4.59828 1.04548   5
  -9   5   3 147.249 7.24191   3
  -9   5   3 132.220 8.39239   4
  -9   5   3 120.224 5.77998   6
  -8   5   3 11.4674 2.41358   4
  -8   5   3 13.7769 2.16150   6
  -8   5   3 14.1479 2.44425   3
  -7   5   3 4.02399 1.17387   3
  -7   5   3 2.01710 0.92152   6
  -7   5   3 2.82495 0.91222   3
  -6   5   3 2.35034 0.71203   3
  -6   5   3 0.37798 0.68637   3
  -6   5   3 1.68693 0.75208   6
  -5   5   3 0.58395 0.51483   3
  -5   5   3 1.00544 0.54045   6
  -5   5   3 0.48666 0.58686   3
  -4   5   3 28.4283 1.83508   6
  -4   5   3 28.6358 1.70926   3
  -4   5   3 25.8393 1.89639   3
  -3   5   3 402.961 8.67173   6
  -3   5   3 396.683 8.23137   3
  -3   5   3 409.629 8.82146   3
  -2   5   3 73.5758 2.32493   3
  -2   5   3 74.8372 2.54857   6
  -2   5   3 77.3541 2.52088   3
  -2   5   3 76.7358 1.71376   5
  -1   5   3 244.402 4.96066   3
  -1   5   3 244.920 5.04940   3
  -1   5   3 246.007 4.82364   5
   0  -5  -3 142.157 3.38367   6
   0  -5  -3 153.254 3.82679   5
   0   5   3 151.269 3.39072   3
   0   5   3 147.449 3.15181   3
   0   5   3 150.293 3.51986   5
  -1  -5  -3 31.7770 1.55772   5
   1   5   3 34.1075 1.24091   3
   1   5   3 33.7200 1.32611   3
   1   5   3 32.8392 1.44740   4
   1   5   3 32.6448 1.47040   5
  -2  -5  -3 252.829 5.85862   5
  -2  -5  -3 248.761 4.92412   3
  -2  -5  -3 248.293 4.98097   3
   2   5   3 246.268 5.67069   3
   2   5   3 251.040 5.63149   5
   2   5   3 250.406 5.04380   4
   2   5   3 250.118 5.28528   3
  -3  -5  -3 229.344 4.49912   4
  -3  -5  -3 219.871 5.52588   5
  -3  -5  -3 226.206 5.20136   3
  -3  -5  -3 231.877 5.01106   3
   3   5   3 225.787 5.36834   5
   3   5   3 227.359 5.21929   3
   3   5   3 197.452 4.76456   4
   3   5   3 220.360 5.77350   3
  -4  -5  -3 2081.58 35.5174   3
  -4  -5  -3 2118.23 34.0741   4
  -4  -5  -3 2070.43 34.6767   3
  -4  -5  -3 2065.37 35.2701   5
   4   5   3 2089.98 34.9350   5
   4   5   3 2124.22 34.5389   4
   4   5   3 2050.50 36.0691   3
   4   5   3 1981.34 34.8595   3
  -5  -5  -3 644.373 12.8092   3
  -5  -5  -3 644.655 13.0871   5
  -5  -5  -3 652.202 12.6538   4
  -5  -5  -3 662.015 13.8732   3
   5   5   3 665.318 13.0683   3
   5   5   3 650.928 14.1822   3
   5   5   3 626.252 12.6071   5
  -6  -5  -3 69.0323 3.06927   5
  -6  -5  -3 69.2063 3.03212   3
  -6  -5  -3 68.8871 3.12415   4
  -6  -5  -3 69.8457 3.64982   3
   6   5   3 72.6415 3.74695   3
   6   5   3 72.8860 2.88694   5
   6   5   3 68.7555 3.08512   3
  -7  -5  -3 0.04561 0.41144   4
  -7  -5  -3 0.31074 0.58948   3
  -7  -5  -3 0.62482 0.52585   3
   7   5   3 0.20876 0.38797   3
   7   5   3 -0.0989 0.35272   5
   7   5   3 0.18322 0.67438   3
  -8  -5  -3 8.19065 1.38531   3
  -8  -5  -3 10.0984 1.76587   4
  -8  -5  -3 8.99731 1.34191   5
  -8  -5  -3 10.7341 1.96509   3
   8   5   3 8.48821 1.51840   3
   8   5   3 8.90834 1.13943   5
   8   5   3 7.02612 1.59691   3
  -9  -5  -3 0.34239 0.51524   3
  -9  -5  -3 0.13947 0.57034   4
  -9  -5  -3 0.76063 0.66872   5
  -9  -5  -3 1.40540 0.76949   3
   9   5   3 -0.0720 0.35730   5
   9   5   3 0.38348 0.62362   3
   9   5   3 -0.3325 0.68389   3
 -10  -5  -3 38.8113 2.91415   5
 -10  -5  -3 39.9354 3.48148   4
 -10  -5  -3 39.8150 3.61790   3
  10   5   3 40.8738 2.30388   5
  10   5   3 41.1082 2.94249   3
 -11  -5  -3 16.3773 2.81842   3
  11   5   3 12.9555 1.51876   5
  11   5   3 13.2361 2.10149   3
 -12  -5  -3 1.46924 1.62246   3
 -12  -5  -3 2.29068 1.51503   4
  12   5   3 3.73665 0.99944   5
  12   5   3 0.01341 0.95335   3
  -8   6   3 32.2317 2.80199   6
  -8   6   3 26.3251 4.36624   4
  -8   6   3 32.2534 3.16006   3
  -7   6   3 0.38903 0.81769   6
  -7   6   3 0.57146 0.74407   3
  -6   6   3 5.11133 1.19699   3
  -6   6   3 3.85760 1.05117   6
  -6   6   3 3.89073 1.08017   3
  -5   6   3 10.2384 1.35418   6
  -5   6   3 10.8851 1.39776   3
  -5   6   3 12.1544 1.54039   3
  -4   6   3 23.8487 1.70836   3
  -4   6   3 24.5963 1.83201   6
  -4   6   3 23.7718 1.91751   3
  -3   6   3 44.4650 2.23354   6
  -3   6   3 46.6755 2.15127   3
  -3   6   3 48.9940 2.44115   3
  -2   6   3 19.5675 1.27083   3
  -2   6   3 20.7176 1.36441   3
  -2   6   3 20.2032 0.73762   5
  -2   6   3 19.1117 1.31396   6
   1  -6  -3 374.369 7.59290   5
   1  -6  -3 375.256 7.49634   6
  -1   6   3 388.613 7.00962   5
  -1   6   3 381.680 7.52450   3
  -1   6   3 374.230 7.60718   3
   0  -6  -3 3.48893 0.60197   5
   0   6   3 3.76044 0.50809   5
   0   6   3 4.58977 0.51808   3
  -1  -6  -3 1.40299 0.42175   5
   1   6   3 1.37100 0.40978   4
   1   6   3 0.96609 0.30791   3
   1   6   3 1.67316 0.35528   3
   1   6   3 1.86705 0.42669   5
  -2  -6  -3 136.665 3.17126   3
  -2  -6  -3 143.073 3.30385   3
  -2  -6  -3 132.602 4.00069   5
   2   6   3 147.723 3.59652   4
   2   6   3 140.864 3.85237   5
   2   6   3 145.121 3.59173   3
  -3  -6  -3 182.423 4.31162   3
  -3  -6  -3 173.422 4.90452   5
  -3  -6  -3 183.273 4.40862   3
  -3  -6  -3 178.422 4.09483   4
   3   6   3 181.622 4.71287   5
   3   6   3 178.703 4.40027   4
   3   6   3 174.808 5.08618   3
   3   6   3 177.675 4.48317   3
  -4  -6  -3 10.8833 1.11223   3
  -4  -6  -3 13.0040 1.05952   3
  -4  -6  -3 11.9060 1.18730   5
  -4  -6  -3 12.1208 0.82726   4
   4   6   3 13.0848 1.08317   4
   4   6   3 11.4412 1.08974   3
   4   6   3 12.7474 1.35797   3
   4   6   3 11.0199 1.07817   5
  -5  -6  -3 145.374 4.02297   4
  -5  -6  -3 148.913 4.45192   3
  -5  -6  -3 149.776 4.76058   5
  -5  -6  -3 142.468 4.90024   3
   5   6   3 148.799 5.37731   3
   5   6   3 151.117 4.46235   4
   5   6   3 147.358 4.41568   5
   5   6   3 150.364 4.56712   3
  -6  -6  -3 71.6709 3.12396   3
  -6  -6  -3 71.3780 3.25826   5
  -6  -6  -3 73.7239 3.11059   4
  -6  -6  -3 74.9614 3.73989   3
   6   6   3 76.9903 3.07559   5
   6   6   3 75.8613 3.28230   3
   6   6   3 69.4358 3.76322   3
  -7  -6  -3 1.84882 0.70048   4
  -7  -6  -3 0.80384 0.82943   3
  -7  -6  -3 2.49118 0.77936   3
  -7  -6  -3 2.29622 0.65897   5
   7   6   3 1.30809 0.61286   3
   7   6   3 1.38762 0.60156   5
   7   6   3 0.87934 0.77764   3
  -8  -6  -3 24.0816 2.01999   5
  -8  -6  -3 20.4313 2.03245   4
  -8  -6  -3 25.5080 2.55968   3
  -8  -6  -3 20.9927 1.97399   3
   8   6   3 23.6770 1.81797   5
   8   6   3 23.0716 2.06101   3
   8   6   3 24.4681 2.53449   3
  -9  -6  -3 8.06135 1.52007   3
  -9  -6  -3 9.36773 1.61438   5
  -9  -6  -3 12.3615 2.18649   3
  -9  -6  -3 13.1227 2.15171   4
   9   6   3 10.9228 2.28750   3
   9   6   3 12.4417 1.35837   5
   9   6   3 13.4677 1.66865   3
 -10  -6  -3 25.9621 3.06846   3
 -10  -6  -3 28.5679 2.57101   5
 -10  -6  -3 25.7419 2.66192   4
  10   6   3 27.1576 2.45166   3
  10   6   3 27.4686 2.03881   5
 -11  -6  -3 -0.4084 0.95776   3
 -11  -6  -3 0.29102 0.95426   4
  11   6   3 1.40136 0.74263   5
  11   6   3 0.55957 0.73867   3
 -12  -6  -3 7.16314 1.90080   4
 -12  -6  -3 2.19771 1.35924   3
  12   6   3 1.26996 1.02387   5
  12   6   3 2.84631 1.17674   3
  -8   7   3 0.46412 1.47614   4
  -8   7   3 1.10680 1.06642   6
  -8   7   3 0.02407 1.17194   3
  -7   7   3 47.8568 3.16725   6
  -7   7   3 52.3839 3.78717   3
  -6   7   3 8.16761 1.54990   3
  -6   7   3 6.29215 1.39478   6
  -5   7   3 66.2511 3.29952   3
  -5   7   3 69.6229 3.70741   3
  -5   7   3 64.1794 3.28114   6
  -4   7   3 10.2337 1.30712   3
  -4   7   3 11.5518 1.35128   6
  -4   7   3 11.2321 1.47769   3
  -3   7   3 48.1257 2.60114   3
  -3   7   3 44.9870 2.35544   3
  -3   7   3 52.5355 2.50779   6
  -2   7   3 278.821 6.68797   3
  -2   7   3 286.385 5.15564   5
  -2   7   3 285.419 6.86719   3
   1  -7  -3 2.85488 0.55903   5
   1  -7  -3 4.89159 0.63215   6
  -1   7   3 4.03438 0.70657   3
  -1   7   3 3.81171 0.50431   5
  -1   7   3 3.31507 0.66110   3
   0  -7  -3 81.0582 2.74390   6
   0  -7  -3 80.8110 2.82336   5
   0   7   3 81.0318 2.58289   3
   0   7   3 79.0377 2.69313   3
   0   7   3 85.6491 2.46121   5
  -1  -7  -3 260.239 6.25083   5
  -1  -7  -3 259.870 6.00160   6
   1   7   3 264.702 5.68508   3
   1   7   3 261.418 6.24157   4
   1   7   3 265.672 5.79048   5
   1   7   3 268.407 5.99995   3
  -2  -7  -3 45.7110 1.63184   3
  -2  -7  -3 47.0593 1.55363   3
  -2  -7  -3 46.4652 2.21894   5
   2   7   3 49.4784 2.08765   5
   2   7   3 48.3978 2.19282   3
   2   7   3 47.4897 1.98716   4
   2   7   3 50.7900 1.94823   3
  -3  -7  -3 86.4597 2.68898   3
  -3  -7  -3 87.2501 2.75103   3
  -3  -7  -3 90.1828 3.34946   5
   3   7   3 94.6610 3.04240   4
   3   7   3 91.0570 3.09867   5
   3   7   3 79.8277 2.81930   3
   3   7   3 85.9364 3.42675   3
  -4  -7  -3 1.33293 0.56594   5
  -4  -7  -3 1.59078 0.44086   3
  -4  -7  -3 1.45703 0.37730   4
   4   7   3 0.63650 0.39118   3
   4   7   3 0.96293 0.44461   5
   4   7   3 0.32312 0.51890   3
   4   7   3 1.77646 0.55801   4
  -5  -7  -3 52.9892 2.09992   4
  -5  -7  -3 54.7612 2.74030   3
  -5  -7  -3 54.8339 2.76834   5
  -5  -7  -3 49.9311 2.38464   3
   5   7   3 53.4574 2.49886   4
   5   7   3 49.5430 2.43072   5
   5   7   3 50.4989 2.49342   3
   5   7   3 52.7490 3.11323   3
  -6  -7  -3 361.384 8.68843   3
  -6  -7  -3 372.242 8.25920   4
  -6  -7  -3 357.165 9.06697   5
  -6  -7  -3 372.277 9.58826   3
   6   7   3 365.744 10.2018   3
   6   7   3 369.309 8.80403   4
   6   7   3 364.304 8.85804   3
   6   7   3 369.609 8.57916   5
  -7  -7  -3 256.034 7.23417   3
  -7  -7  -3 260.929 8.18935   3
  -7  -7  -3 258.594 7.47809   5
  -7  -7  -3 263.011 7.13182   4
   7   7   3 257.806 7.29066   3
   7   7   3 254.266 8.54904   3
   7   7   3 268.766 6.91100   5
  -8  -7  -3 76.7441 3.84407   5
  -8  -7  -3 84.0092 4.64749   3
  -8  -7  -3 76.3331 3.81765   4
  -8  -7  -3 72.9115 3.65531   3
   8   7   3 81.6500 3.44307   5
   8   7   3 78.4833 4.64341   3
   8   7   3 76.0453 3.72191   3
  -9  -7  -3 25.4932 2.40799   3
  -9  -7  -3 21.5572 2.16136   5
  -9  -7  -3 22.1784 2.22738   4
  -9  -7  -3 23.5555 2.59962   3
   9   7   3 24.7690 1.96076   5
   9   7   3 20.7786 2.08130   3
 -10  -7  -3 46.8936 3.94010   3
 -10  -7  -3 52.9054 3.69838   4
  10   7   3 52.5667 3.44324   3
  10   7   3 52.6592 2.84675   5
 -11  -7  -3 1.49023 1.24098   3
 -11  -7  -3 1.07863 1.02983   4
  11   7   3 0.86432 0.97951   3
  11   7   3 1.27409 0.80787   5
 -12  -7  -3 12.1594 2.54147   3
 -12  -7  -3 13.0811 2.57682   4
  12   7   3 10.4223 1.61538   5
  12   7   3 13.0688 2.21126   3
  -7   8   3 12.3420 2.25943   3
  -7   8   3 10.4356 1.93122   6
  -6   8   3 5.20191 1.38335   3
  -6   8   3 0.45037 0.97320   6
  -5   8   3 5.86475 1.25911   3
  -5   8   3 6.87960 1.25759   6
  -5   8   3 9.18733 1.76344   3
  -4   8   3 1.19043 0.67095   3
  -4   8   3 1.99450 0.66441   3
  -3   8   3 24.5844 1.97013   3
  -3   8   3 18.8941 1.66170   3
  -2   8   3 195.096 5.67116   3
  -2   8   3 202.747 5.62389   3
  -2   8   3 200.089 3.95309   5
   1  -8  -3 70.6902 2.57619   5
   1  -8  -3 73.4849 2.69882   6
  -1   8   3 71.5518 2.06524   5
  -1   8   3 67.5562 2.76646   3
  -1   8   3 70.3033 2.79720   3
   0  -8  -3 18.0101 1.33154   5
   0  -8  -3 18.2022 1.31424   6
   0   8   3 18.2906 1.31907   3
   0   8   3 17.9573 1.26768   3
   0   8   3 20.6512 1.15089   5
   0   8   3 18.6400 1.57861   4
  -1  -8  -3 44.8696 2.19364   5
  -1  -8  -3 43.6086 2.08722   6
   1   8   3 43.2750 1.94436   3
   1   8   3 44.1594 1.87089   5
   1   8   3 45.5697 2.12601   3
   1   8   3 42.0339 2.21999   4
  -2  -8  -3 354.324 6.65768   3
  -2  -8  -3 355.042 8.24178   5
  -2  -8  -3 357.260 6.84009   3
   2   8   3 346.963 8.10833   3
   2   8   3 361.340 7.88356   4
   2   8   3 363.974 7.69748   5
   2   8   3 357.313 7.61434   3
  -3  -8  -3 32.5428 1.54055   3
  -3  -8  -3 36.4278 1.69146   3
  -3  -8  -3 34.7664 2.08589   5
   3   8   3 32.6616 1.75545   3
   3   8   3 32.5144 1.83201   5
   3   8   3 35.1685 1.89958   4
   3   8   3 35.6719 2.20155   3
  -4  -8  -3 0.49188 0.34056   3
  -4  -8  -3 0.24343 0.30289   3
  -4  -8  -3 0.11658 0.28140   5
   4   8   3 -0.2206 0.38972   3
   4   8   3 0.24816 0.28137   4
   4   8   3 -0.2717 0.29742   3
   4   8   3 0.72478 0.39166   5
  -5  -8  -3 292.575 7.12170   3
  -5  -8  -3 297.501 6.52649   4
  -5  -8  -3 290.189 7.36176   3
  -5  -8  -3 282.663 7.70272   5
   5   8   3 289.223 8.48330   3
   5   8   3 298.626 7.33906   3
   5   8   3 285.068 7.15316   5
   5   8   3 290.842 7.32795   4
  -6  -8  -3 241.116 6.98273   3
  -6  -8  -3 231.205 6.46825   3
  -6  -8  -3 243.735 5.88607   4
  -6  -8  -3 230.671 6.94177   5
   6   8   3 228.829 7.80021   3
   6   8   3 228.280 6.30979   5
   6   8   3 228.770 6.54829   4
   6   8   3 234.606 6.59179   3
  -7  -8  -3 287.505 8.60467   3
  -7  -8  -3 283.560 8.18155   5
  -7  -8  -3 286.224 7.76616   3
  -7  -8  -3 289.864 7.28524   4
   7   8   3 296.819 7.97211   3
   7   8   3 286.561 7.97026   4
   7   8   3 288.096 9.34055   3
   7   8   3 284.557 7.42636   5
  -8  -8  -3 106.262 5.12129   3
  -8  -8  -3 97.3869 4.30269   3
  -8  -8  -3 99.0385 4.53927   5
  -8  -8  -3 102.625 4.25793   4
   8   8   3 94.7267 5.32784   3
   8   8   3 104.408 4.44851   3
   8   8   3 107.987 4.14088   5
  -9  -8  -3 6.76217 1.74608   3
  -9  -8  -3 11.4696 1.84043   4
   9   8   3 7.61202 1.41215   3
   9   8   3 7.79330 1.32330   5
 -10  -8  -3 2.83833 1.23750   4
  10   8   3 2.56667 1.10809   3
  10   8   3 2.62830 0.89329   5
 -11  -8  -3 0.36309 0.91080   3
 -11  -8  -3 0.03017 0.97761   4
  11   8   3 0.60629 0.79988   3
  11   8   3 -0.4914 0.62364   5
 -12  -8  -3 9.15797 2.02726   4
 -12  -8  -3 6.81043 1.94487   3
  12   8   3 6.15351 1.57491   3
  12   8   3 5.39921 1.37184   5
  -6   9   3 2.40490 1.09489   3
  -5   9   3 55.0233 3.61976   3
  -5   9   3 52.0744 3.32332   3
  -4   9   3 -0.0382 0.69143   3
  -4   9   3 -0.3839 0.64221   3
  -3   9   3 31.2143 2.33290   3
  -3   9   3 27.7202 2.10004   3
  -2   9   3 1.97665 0.66971   3
  -2   9   3 2.14046 0.80020   3
   1  -9  -3 -0.1930 0.29218   6
   1  -9  -3 -0.1537 0.25835   5
  -1   9   3 -0.0839 0.44035   3
  -1   9   3 0.85658 0.48922   3
  -1   9   3 0.47331 0.31152   5
   0  -9  -3 1.96306 0.57966   6
   0  -9  -3 0.96339 0.48717   5
   0   9   3 2.53005 0.63545   3
   0   9   3 1.78839 0.65044   3
   0   9   3 1.88781 0.49076   5
   0   9   3 1.85821 0.72059   4
  -1  -9  -3 24.4180 1.68078   5
  -1  -9  -3 19.0591 1.48722   6
   1   9   3 21.9268 1.35341   5
   1   9   3 20.0870 1.64002   4
   1   9   3 22.6729 1.52104   3
   1   9   3 23.5761 1.64818   3
  -2  -9  -3 11.5716 1.23151   5
   2   9   3 10.4804 1.07299   5
   2   9   3 11.8372 1.17962   4
   2   9   3 11.1807 1.11485   3
   2   9   3 12.3143 1.28364   3
  -3  -9  -3 51.6423 2.68476   5
  -3  -9  -3 50.9016 1.98854   3
  -3  -9  -3 53.9075 2.13204   3
   3   9   3 52.8312 2.40362   5
   3   9   3 52.4899 2.40369   3
   3   9   3 52.8940 2.88435   3
   3   9   3 52.7332 2.54526   4
  -4  -9  -3 152.631 4.41719   3
  -4  -9  -3 155.467 4.35066   3
  -4  -9  -3 150.376 5.13744   5
   4   9   3 153.979 5.57194   3
   4   9   3 154.650 4.69294   3
   4   9   3 156.649 4.69875   5
   4   9   3 148.802 4.85840   4
  -5  -9  -3 15.9924 1.27764   4
  -5  -9  -3 12.8735 1.31387   3
  -5  -9  -3 15.5376 1.60849   5
  -5  -9  -3 13.8732 1.32231   3
   5   9   3 16.8604 1.49005   5
   5   9   3 9.96354 1.78822   3
   5   9   3 15.6317 1.48573   3
   5   9   3 16.2418 1.52859   4
  -6  -9  -3 25.0168 2.14835   5
  -6  -9  -3 27.6846 1.97148   3
  -6  -9  -3 31.6844 1.80699   4
   6   9   3 27.6753 2.09869   3
   6   9   3 27.4050 2.67418   3
   6   9   3 30.4015 2.15716   4
   6   9   3 24.2727 1.88695   5
  -7  -9  -3 28.2929 2.33620   5
  -7  -9  -3 29.9363 2.16293   3
  -7  -9  -3 32.0463 2.45956   3
  -7  -9  -3 29.8016 1.88439   4
   7   9   3 26.0375 2.15862   4
   7   9   3 32.9081 2.34050   3
   7   9   3 29.7564 2.14087   5
   7   9   3 32.7301 2.92553   3
  -8  -9  -3 59.0487 3.23834   3
  -8  -9  -3 54.6222 4.29735   5
  -8  -9  -3 58.3876 2.94325   4
   8   9   3 56.5080 3.06388   5
   8   9   3 60.4659 3.32416   3
  -9  -9  -3 42.6520 2.75841   4
  -9  -9  -3 52.7874 3.81053   3
   9   9   3 46.3337 2.79871   5
   9   9   3 42.3622 2.95500   3
 -10  -9  -3 0.09693 0.81057   3
 -10  -9  -3 0.55580 0.77988   4
  10   9   3 0.26144 0.63347   5
  10   9   3 1.50854 0.79124   3
 -11  -9  -3 60.6463 4.59607   3
 -11  -9  -3 60.8992 3.93257   4
  11   9   3 55.2688 3.30018   5
  11   9   3 61.1594 3.90929   3
 -12  -9  -3 8.05400 1.93770   4
 -12  -9  -3 8.71715 1.99837   3
  12   9   3 6.74194 1.52953   3
  12   9   3 5.62910 1.46230   5
  -6  10   3 5.47391 1.76217   3
  -5  10   3 46.9018 3.50919   3
  -4  10   3 0.18782 0.80736   3
  -4  10   3 -1.4281 0.82189   3
  -3  10   3 2.89235 0.97847   3
  -3  10   3 5.69309 1.24459   3
  -2  10   3 3.24333 0.96778   3
  -2  10   3 3.28882 0.82138   3
   1 -10  -3 0.64853 0.44349   6
   1 -10  -3 1.02997 0.47608   5
  -1  10   3 1.40356 0.75314   4
  -1  10   3 1.26541 0.53699   3
  -1  10   3 0.12277 0.43066   3
   0 -10  -3 162.197 4.90060   6
   0 -10  -3 164.562 4.91457   5
   0  10   3 154.131 5.52411   4
   0  10   3 169.109 5.16782   3
   0  10   3 162.443 4.13271   5
   0  10   3 165.278 5.07216   3
  -1 -10  -3 0.69668 0.51384   5
  -1 -10  -3 1.51769 0.63975   6
   1  10   3 0.80502 0.43827   5
   1  10   3 0.35825 0.37500   3
   1  10   3 2.05313 0.64635   3
   1  10   3 1.17337 0.59849   4
  -2 -10  -3 159.552 5.16401   5
  -2 -10  -3 161.770 5.08350   6
   2  10   3 156.532 5.02002   4
   2  10   3 161.134 4.85123   3
   2  10   3 159.414 4.47569   5
   2  10   3 157.278 5.21823   3
  -3 -10  -3 1.05919 0.42247   3
  -3 -10  -3 1.19934 0.38824   3
   3  10   3 1.39625 0.60197   5
   3  10   3 0.61356 0.46010   4
   3  10   3 0.24240 0.54367   3
   3  10   3 1.91671 0.64175   3
  -4 -10  -3 0.88268 0.53352   5
  -4 -10  -3 0.46077 0.35023   3
  -4 -10  -3 0.70443 0.40896   3
   4  10   3 0.35330 0.55672   3
   4  10   3 1.17081 0.70349   3
   4  10   3 0.26665 0.41415   5
   4  10   3 -0.2189 0.41845   4
  -5 -10  -3 1.55873 0.58756   3
  -5 -10  -3 0.72018 0.54429   5
  -5 -10  -3 1.39971 0.55213   3
   5  10   3 1.83795 0.79440   3
   5  10   3 1.62695 0.60671   5
   5  10   3 0.67989 0.51707   3
  -6 -10  -3 14.7219 1.44070   3
  -6 -10  -3 14.0190 1.69698   5
  -6 -10  -3 11.0463 1.37654   3
   6  10   3 14.4137 2.34998   3
   6  10   3 12.8092 1.47629   5
   6  10   3 16.9879 1.63377   3
   6  10   3 17.0501 1.70782   4
  -7 -10  -3 5.30484 1.13076   3
  -7 -10  -3 4.67067 1.17483   3
  -7 -10  -3 6.05349 1.03786   4
  -7 -10  -3 6.62205 1.45228   5
   7  10   3 4.91393 1.13165   4
   7  10   3 5.43494 1.11500   5
   7  10   3 5.35578 1.21117   3
   7  10   3 6.63689 1.72815   3
  -8 -10  -3 1.97334 0.79259   3
  -8 -10  -3 3.16642 1.04949   3
   8  10   3 1.30428 0.70218   5
   8  10   3 1.68421 0.66153   3
   8  10   3 1.59312 0.79951   4
  -9 -10  -3 54.7788 3.04896   4
  -9 -10  -3 54.8754 3.75859   3
   9  10   3 62.3778 3.29053   5
   9  10   3 52.4999 3.36113   3
 -10 -10  -3 59.9442 3.37969   4
  10  10   3 55.9662 3.29701   5
  10  10   3 54.6239 3.59783   3
 -11 -10  -3 3.53719 1.13204   4
  11  10   3 2.73893 1.17928   5
  11  10   3 2.97467 1.33198   3
 -12 -10  -3 15.8023 2.35416   4
  12  10   3 15.4149 2.09197   5
  12  10   3 17.8559 2.42413   3
  -5  11   3 1.14767 1.12539   3
  -4  11   3 5.68029 1.36473   3
  -3  11   3 75.1524 4.13460   3
  -3  11   3 70.9362 3.73307   3
  -2  11   3 13.6271 1.75150   3
  -2  11   3 11.6532 1.67359   3
  -1  11   3 2.27892 0.94286   4
  -1  11   3 1.52117 0.86795   3
  -1  11   3 1.88495 0.95526   3
  -1  11   3 1.97131 0.48286   5
   0 -11  -3 0.35746 0.49296   6
   0 -11  -3 1.26335 0.52382   5
   0  11   3 0.34727 0.47038   3
   0  11   3 -0.5752 0.54290   3
   0  11   3 1.04514 0.63958   4
   0  11   3 0.39635 0.44069   5
  -1 -11  -3 60.9329 2.95206   6
  -1 -11  -3 58.2462 2.92363   5
   1  11   3 52.0855 2.92536   3
   1  11   3 59.2613 2.97119   3
   1  11   3 54.3138 2.35097   5
   1  11   3 57.3362 3.06754   4
  -2 -11  -3 20.1854 1.74575   6
  -2 -11  -3 19.9146 1.74449   5
   2  11   3 21.5806 1.95915   3
   2  11   3 19.5298 1.81366   4
   2  11   3 22.5222 1.59910   5
   2  11   3 21.2602 1.73203   3
  -3 -11  -3 132.285 4.96878   5
  -3 -11  -3 134.060 3.38604   3
  -3 -11  -3 140.281 3.56739   3
   3  11   3 130.184 4.80276   4
   3  11   3 131.879 5.29467   3
   3  11   3 138.424 4.69138   3
   3  11   3 139.572 4.35648   5
  -4 -11  -3 3.23814 0.93945   5
  -4 -11  -3 3.85051 0.77959   3
  -4 -11  -3 4.57415 0.74368   3
   4  11   3 3.70548 0.92122   3
   4  11   3 3.18704 0.92832   4
   4  11   3 1.50598 0.89467   3
   4  11   3 3.73013 0.93864   5
  -5 -11  -3 48.3680 3.02527   5
  -5 -11  -3 46.0582 2.34632   3
  -5 -11  -3 46.4094 2.43521   3
   5  11   3 44.7214 2.65860   3
   5  11   3 44.1640 3.34319   3
   5  11   3 45.2936 2.84074   4
   5  11   3 45.9575 2.57863   5
  -6 -11  -3 59.9385 3.59494   5
  -6 -11  -3 63.1368 3.09161   3
  -6 -11  -3 62.0988 2.99297   3
   6  11   3 57.9408 3.29720   4
   6  11   3 58.5855 4.04465   3
   6  11   3 68.4227 3.25125   5
   6  11   3 63.5705 3.30263   3
  -7 -11  -3 0.33068 0.57505   3
  -7 -11  -3 0.11863 0.54529   3
  -7 -11  -3 -0.1305 0.39733   4
   7  11   3 0.61614 0.67228   4
   7  11   3 -0.6235 0.46685   5
   7  11   3 0.10120 0.50498   3
  -8 -11  -3 2.51083 0.95594   3
  -8 -11  -3 2.44799 0.89143   3
  -8 -11  -3 1.62721 0.68265   4
   8  11   3 1.18703 0.72864   3
   8  11   3 1.65428 0.89806   4
   8  11   3 0.97455 0.68736   5
  -9 -11  -3 3.47993 0.86545   4
  -9 -11  -3 4.47802 1.30313   3
   9  11   3 2.50784 1.02124   5
   9  11   3 4.50450 1.32545   3
 -10 -11  -3 19.7096 2.49369   3
 -10 -11  -3 20.9649 1.96079   4
  10  11   3 22.0849 2.19678   5
  10  11   3 22.7558 2.43343   3
 -11 -11  -3 4.18555 1.66085   3
 -11 -11  -3 4.73643 1.26578   4
  11  11   3 3.80959 1.29763   5
  11  11   3 3.26033 1.33648   3
  -4  12   3 2.32822 1.35038   3
  -3  12   3 1.37322 0.99756   3
  -2  12   3 2.54011 1.03611   3
  -1  12   3 64.2994 3.58752   3
  -1  12   3 63.5737 3.38977   3
   0 -12  -3 21.4156 1.73873   6
   0 -12  -3 26.3824 1.86102   5
   0  12   3 25.5437 1.56617   5
   0  12   3 23.9774 2.13277   3
   0  12   3 22.3480 2.00888   3
   0  12   3 19.7006 2.25980   4
  -1 -12  -3 14.9886 1.56698   5
  -1 -12  -3 15.7724 1.63510   6
   1  12   3 15.5283 1.36605   5
   1  12   3 15.1967 1.79965   4
   1  12   3 16.9137 1.73144   3
   1  12   3 13.5512 1.71823   3
  -2 -12  -3 11.1116 1.56077   5
  -2 -12  -3 12.6950 1.54433   6
   2  12   3 13.1453 1.71014   3
   2  12   3 11.1702 1.76625   4
   2  12   3 9.78331 1.17132   5
   2  12   3 11.1905 1.35468   3
  -3 -12  -3 13.6235 1.62905   5
  -3 -12  -3 16.0815 1.79700   6
   3  12   3 15.8837 1.49906   5
   3  12   3 13.4237 1.70495   4
   3  12   3 11.4992 1.92330   3
   3  12   3 14.2904 1.60706   3
  -4 -12  -3 16.1774 1.18397   3
  -4 -12  -3 14.5292 1.71802   5
  -4 -12  -3 16.7911 1.30748   3
   4  12   3 15.7784 2.37030   3
   4  12   3 15.2182 1.56861   5
   4  12   3 15.1100 1.66252   3
   4  12   3 13.7144 1.72537   4
  -5 -12  -3 6.52442 1.07362   3
  -5 -12  -3 6.75749 1.51960   5
  -5 -12  -3 5.96286 1.00626   3
   5  12   3 5.35426 1.18948   4
   5  12   3 7.10699 1.31870   3
   5  12   3 5.72425 1.68697   3
  -6 -12  -3 5.99274 1.18954   3
  -6 -12  -3 4.07988 0.98943   3
   6  12   3 3.18139 0.96362   5
   6  12   3 4.42289 1.07715   4
   6  12   3 2.58756 0.89688   3
  -7 -12  -3 15.5813 1.71160   3
  -7 -12  -3 18.1695 1.75391   3
   7  12   3 14.0580 1.83430   3
   7  12   3 18.1314 1.99046   4
   7  12   3 19.1850 1.85163   5
  -8 -12  -3 3.32450 0.87046   4
  -8 -12  -3 1.01692 0.79783   3
   8  12   3 3.07024 1.04717   4
   8  12   3 2.60116 1.03209   3
   8  12   3 3.26948 1.06611   5
  -9 -12  -3 3.59977 0.85009   4
  -9 -12  -3 1.50293 0.93698   3
   9  12   3 2.96659 0.91188   5
   9  12   3 2.20963 1.06070   3
 -10 -12  -3 10.0615 1.41934   4
 -10 -12  -3 11.0894 2.13824   3
  10  12   3 6.05691 1.53593   5
  10  12   3 6.83034 1.51345   3
 -11 -12  -3 46.9419 3.86089   3
 -11 -12  -3 54.7198 3.18931   4
  11  12   3 51.0173 3.72804   3
  11  12   3 40.5362 3.24071   5
  -3  13   3 8.77066 1.94831   3
  -2  13   3 0.51201 1.06296   3
  -1  13   3 23.2851 2.24440   3
   0 -13  -3 -0.5234 0.60586   5
   0  13   3 0.20337 0.44468   5
   0  13   3 2.80597 0.90888   3
  -1 -13  -3 45.5271 2.76583   5
  -1 -13  -3 52.4423 2.91558   6
   1  13   3 44.3718 2.31623   5
   1  13   3 44.8755 3.10961   4
   1  13   3 53.0949 3.22531   3
   1  13   3 45.2622 3.28220   3
  -2 -13  -3 200.769 6.50258   6
  -2 -13  -3 197.512 6.60422   5
   2  13   3 198.674 5.68019   5
   2  13   3 186.450 6.67974   4
   2  13   3 215.335 6.78403   3
   2  13   3 192.762 6.88296   3
  -3 -13  -3 48.7007 3.07027   5
  -3 -13  -3 51.4590 3.15873   6
   3  13   3 45.2838 4.10890   3
   3  13   3 49.6540 2.64237   5
   3  13   3 54.5046 3.18455   3
   3  13   3 52.2437 3.29557   4
  -4 -13  -3 28.2369 1.38949   3
  -4 -13  -3 28.4368 1.47562   3
   4  13   3 25.4374 2.35314   4
   4  13   3 27.4570 2.24005   3
   4  13   3 29.0791 2.09823   5
  -5 -13  -3 2.79906 0.81393   3
  -5 -13  -3 3.15225 0.71575   3
   5  13   3 4.95758 1.29785   3
   5  13   3 3.92439 1.02499   5
   5  13   3 3.63340 1.22935   4
  -6 -13  -3 15.5774 1.58261   3
  -6 -13  -3 17.4917 1.53715   3
   6  13   3 14.0825 1.71928   5
   6  13   3 13.6318 2.04749   3
   6  13   3 13.8610 2.15027   4
  -7 -13  -3 3.64338 1.00853   3
  -7 -13  -3 3.85685 1.01592   3
   7  13   3 3.79101 1.01921   5
   7  13   3 3.91315 1.26133   4
   7  13   3 3.86746 1.03412   3
  -8 -13  -3 23.2888 2.30827   3
  -8 -13  -3 27.7821 2.37915   3
   8  13   3 27.5153 2.43805   5
   8  13   3 27.8094 2.73107   4
   8  13   3 30.1556 2.59788   3
  -9 -13  -3 0.09293 0.60314   4
  -9 -13  -3 1.75398 0.95630   3
   9  13   3 1.74699 1.02377   4
   9  13   3 -1.3283 0.63924   5
   9  13   3 -0.8482 0.68513   3
 -10 -13  -3 0.93171 1.00990   3
 -10 -13  -3 2.09784 0.88476   4
  10  13   3 0.74363 1.01462   3
  10  13   3 1.67395 1.15333   5
  -1  14   3 3.59863 1.18746   3
   0 -14  -3 -0.7357 0.80344   6
   0 -14  -3 0.83443 0.85048   5
   0  14   3 0.67122 0.77797   3
  -1 -14  -3 1.52959 0.93758   6
  -1 -14  -3 1.67767 1.03194   5
   1  14   3 1.37915 0.83789   3
  -2 -14  -3 6.18324 1.34324   5
  -2 -14  -3 9.39987 1.62883   6
   2  14   3 9.80042 1.44941   5
   2  14   3 10.2455 1.77667   3
  -3 -14  -3 88.2212 4.32292   6
   3  14   3 90.5513 4.37000   3
   3  14   3 87.2626 3.71254   5
   3  14   3 78.7141 4.40853   4
  -4 -14  -3 1.74203 0.97117   6
   4  14   3 2.73557 1.17884   4
   4  14   3 0.20948 0.58862   5
   4  14   3 0.95944 0.75556   3
  -5 -14  -3 0.05137 0.48974   3
  -5 -14  -3 1.77146 0.60645   3
   5  14   3 0.60102 0.74036   5
   5  14   3 0.87222 0.77806   3
   5  14   3 1.65546 1.07301   4
  -6 -14  -3 1.09081 0.62706   3
  -6 -14  -3 1.94608 0.76557   3
   6  14   3 -0.2363 0.97011   4
   6  14   3 1.48117 0.85198   5
   6  14   3 -0.3218 0.69017   3
  -7 -14  -3 55.9687 3.13574   3
  -7 -14  -3 47.4970 2.87430   3
   7  14   3 49.4950 3.06773   5
   7  14   3 50.3496 3.48135   3
   7  14   3 40.6352 3.27519   4
  -8 -14  -3 -0.3764 1.05465   3
  -8 -14  -3 0.06928 0.70945   3
   8  14   3 0.43964 0.69933   3
   8  14   3 -0.1806 0.70117   5
   8  14   3 0.85384 1.06263   4
  -9 -14  -3 8.89323 1.69441   3
   9  14   3 7.12374 1.53928   3
   9  14   3 8.50707 1.73050   5
   9  14   3 12.6680 2.47305   4
 -10 -14  -3 9.50353 1.75576   3
 -10 -14  -3 14.2491 1.83603   4
  10  14   3 11.4622 2.21175   3
  10  14   3 11.3802 2.00562   5
   0  15   3 2.94520 1.02111   3
  -1 -15  -3 9.60522 2.09584   5
   1  15   3 9.41029 1.37231   5
  -2 -15  -3 16.5391 2.17878   6
   2  15   3 23.4502 2.45097   3
   2  15   3 21.2435 1.80424   5
  -3 -15  -3 -2.0100 0.97211   6
   3  15   3 0.92132 0.68580   5
  -4 -15  -3 -1.7556 0.96787   6
   4  15   3 1.84382 1.30373   4
   4  15   3 -1.0872 0.67060   3
   4  15   3 0.62082 0.72403   5
  -5 -15  -3 -0.9006 0.88877   6
   5  15   3 -0.1217 0.82361   3
   5  15   3 0.53605 1.32611   4
   5  15   3 -0.0411 0.66426   5
  -6 -15  -3 15.8798 1.58904   3
  -6 -15  -3 14.9406 1.63119   3
   6  15   3 12.3689 2.31457   4
   6  15   3 16.5695 2.12530   3
   6  15   3 16.6314 1.92859   5
  -7 -15  -3 21.0553 1.98586   3
  -7 -15  -3 15.9240 1.94897   3
   7  15   3 16.9083 2.29988   3
   7  15   3 22.7517 2.25044   5
   7  15   3 12.2909 2.21214   4
  -8 -15  -3 19.2482 2.63069   3
   8  15   3 20.4044 2.24762   5
   8  15   3 20.8016 2.57283   3
  -9 -15  -3 2.29275 1.12509   3
   9  15   3 0.64532 0.81034   5
   9  15   3 -0.0561 0.99222   3
   3  16   3 5.43053 1.55464   3
   4  16   3 7.42452 1.33033   5
   4  16   3 7.73607 1.63567   3
   5  16   3 106.200 4.80157   5
   5  16   3 113.955 5.55299   3
   6  16   3 9.38187 1.70455   5
   7  16   3 13.8017 2.16810   3
  -4 -16   4 7.77990 1.53407   3
   8  15  -4 16.1142 3.35479   3
  -8 -15   4 16.9446 2.57999   3
   7  15  -4 24.3499 2.65736   5
   7  15  -4 23.9504 2.83376   3
  -7 -15   4 23.2932 2.68732   3
  -7 -15   4 25.9871 2.69772   4
   6  15  -4 2.36565 1.24392   3
  -6 -15   4 1.93870 1.15913   3
  -5 -15   4 12.3365 2.25423   6
  -5 -15   4 13.2392 2.16517   3
   4  15  -4 11.8234 2.15867   3
  -4 -15   4 12.8783 1.93064   3
  -4 -15   4 19.6453 2.86825   6
   3  15  -4 45.5742 3.76256   3
  -3 -15   4 43.9270 3.08888   3
   2  15  -4 14.6662 2.59265   3
  -2 -15   4 14.8151 1.85360   3
  -2 -15   4 11.4985 1.72669   3
   1  15  -4 3.38365 1.52705   3
  -1 -15   4 0.32653 1.43474   6
  -1 -15   4 6.59117 1.23244   3
   0  15  -4 17.0282 2.95890   3
   0 -15   4 20.3870 1.90927   3
   9  14  -4 0.61252 1.02604   3
   9  14  -4 -1.6569 0.92280   5
  -9 -14   4 2.08238 1.15847   3
  -9 -14   4 1.51354 0.95534   4
   8  14  -4 7.45788 1.79273   3
   8  14  -4 7.47114 1.79431   5
  -8 -14   4 9.88181 1.85749   4
  -8 -14   4 6.78303 1.71899   3
   7  14  -4 33.3203 3.04135   3
   7  14  -4 30.4915 2.83660   5
  -7 -14   4 32.5436 3.00249   3
  -7 -14   4 30.1331 2.84666   4
   6  14  -4 1.32268 1.06001   3
   6  14  -4 2.25059 0.98406   5
  -6 -14   4 3.47011 1.15204   4
  -6 -14   4 4.06769 1.29400   3
   5  14  -4 1.84189 1.10367   3
   5  14  -4 1.87421 0.98056   5
  -5 -14   4 1.63249 0.97143   3
   4  14  -4 89.7973 5.10431   3
  -4 -14   4 84.8809 5.15845   6
  -4 -14   4 82.8290 4.40755   3
   3  14  -4 7.54607 1.73610   3
  -3 -14   4 9.23320 1.62468   3
  -3 -14   4 12.0136 2.22909   6
  -3 -14   4 8.65915 1.63790   3
   2  14  -4 3.86595 1.37138   3
  -2 -14   4 5.52841 1.53966   6
  -2 -14   4 5.68468 1.29094   3
   1  14  -4 2.63944 1.27942   3
  -1 -14   4 3.72973 1.04592   3
  -1 -14   4 0.64423 1.07508   6
   0  14  -4 2.48490 1.26265   3
   0 -14   4 0.87376 1.01057   3
   0 -14   4 -1.0657 1.06694   6
   0 -14   4 1.63560 0.93509   5
   0 -14   4 2.25471 0.83285   3
  -1  14  -4 9.74717 2.16958   3
   1 -14   4 8.53121 1.28642   3
  10  13  -4 9.69022 2.00601   5
  10  13  -4 12.4514 2.32990   3
 -10 -13   4 7.80923 1.72436   4
 -10 -13   4 10.8503 1.94665   3
   9  13  -4 5.33428 1.57361   3
   9  13  -4 7.45263 1.84116   5
  -9 -13   4 6.74749 1.60516   4
  -9 -13   4 8.09191 1.85868   3
   8  13  -4 6.58218 1.48608   5
  -8 -13   4 6.29299 1.50075   4
  -8 -13   4 4.85936 1.41317   3
   7  13  -4 -0.4727 0.56959   3
   7  13  -4 2.10292 0.86364   5
  -7 -13   4 0.89612 0.73687   4
   6  13  -4 5.75557 1.37526   3
   6  13  -4 7.16289 1.50037   5
  -6 -13   4 4.38837 1.35067   3
  -6 -13   4 6.45506 1.45781   4
   5  13  -4 27.4198 2.64117   3
   5  13  -4 29.6466 2.56215   5
  -5 -13   4 26.0250 2.59457   4
  -5 -13   4 27.7174 2.58887   3
   4  13  -4 30.7892 2.79949   3
   4  13  -4 29.5925 2.55039   5
  -4 -13   4 25.7537 2.44840   3
  -4 -13   4 27.7531 2.98180   6
  -4 -13   4 26.0064 2.66274   3
   3  13  -4 12.4470 2.21044   3
  -3 -13   4 12.5801 2.21522   6
  -3 -13   4 12.9626 1.67435   3
  -3 -13   4 12.5846 1.90870   3
   2  13  -4 73.3234 4.50765   3
  -2 -13   4 73.6385 3.53083   3
  -2 -13   4 75.1955 3.62000   5
  -2 -13   4 85.1245 4.10815   3
  -2 -13   4 87.3545 4.94077   6
   1  13  -4 83.7902 4.82600   3
  -1 -13   4 76.9497 3.44707   3
  -1 -13   4 76.1270 3.79023   3
  -1 -13   4 80.1681 3.61913   5
  -1 -13   4 79.9988 4.75021   6
   0  13  -4 19.8637 2.96487   3
   0 -13   4 24.3612 2.76845   6
   0 -13   4 19.0207 1.72845   3
   0 -13   4 22.3254 1.93304   3
   0 -13   4 21.9493 1.86237   5
  -1  13  -4 28.2835 3.12798   3
   1 -13   4 28.9061 2.96426   6
   1 -13   4 25.4451 1.99438   5
   1 -13   4 31.1872 2.08155   3
   1 -13   4 27.1523 2.04981   3
  -2  13  -4 3.80167 1.53124   3
   2 -13   4 0.16151 1.04794   6
   2 -13   4 0.42740 0.65439   5
   2 -13   4 1.10507 0.68617   3
   2 -13   4 -0.2027 0.77694   3
  -3  13  -4 3.47600 1.70783   3
   3 -13   4 7.31470 1.05240   3
  10  12  -4 15.1058 2.38179   5
  10  12  -4 17.4197 2.39511   3
 -10 -12   4 16.1561 2.54126   4
 -10 -12   4 18.9395 2.62389   3
   9  12  -4 0.92341 0.72070   5
   9  12  -4 2.77392 1.13617   3
  -9 -12   4 -0.4997 0.77382   4
  -9 -12   4 1.12055 0.95725   3
   8  12  -4 28.8043 2.71221   5
   8  12  -4 30.5564 2.80411   3
  -8 -12   4 25.9298 2.69120   3
  -8 -12   4 27.8735 2.68239   4
   7  12  -4 7.64358 1.55919   5
   7  12  -4 5.56159 1.35119   3
  -7 -12   4 7.64443 1.46958   4
  -7 -12   4 9.81409 1.82473   3
   6  12  -4 5.02584 1.28865   5
   6  12  -4 5.09686 1.23985   3
  -6 -12   4 4.06200 1.12536   3
  -6 -12   4 4.07464 1.26803   4
   5  12  -4 1.45460 0.74285   3
   5  12  -4 1.96410 0.88003   5
  -5 -12   4 4.01794 1.19186   3
  -5 -12   4 0.13500 0.67632   3
   4  12  -4 48.9746 3.38843   3
   4  12  -4 44.2254 3.65516   4
   4  12  -4 44.8527 2.98259   5
  -4 -12   4 46.8938 3.08783   3
  -4 -12   4 43.7310 2.76453   3
  -4 -12   4 45.6749 3.22061   4
   3  12  -4 10.1484 1.94663   4
   3  12  -4 6.62361 1.39032   3
  -3 -12   4 6.42064 1.41626   3
  -3 -12   4 6.31922 1.56236   6
  -3 -12   4 8.40285 1.38645   5
   2  12  -4 9.12130 1.84380   3
  -2 -12   4 8.89151 1.78211   6
  -2 -12   4 10.0183 1.33500   5
  -2 -12   4 10.0821 1.67145   3
  -2 -12   4 9.23514 1.24099   3
   1  12  -4 42.9383 3.26605   3
  -1 -12   4 40.6200 3.26794   6
  -1 -12   4 38.2842 2.34008   5
  -1 -12   4 42.5449 2.74858   3
  -1 -12   4 36.8876 2.33515   3
   0  12  -4 0.24853 0.86018   3
   0 -12   4 0.24318 0.52775   3
   0 -12   4 0.40532 0.49193   3
   0 -12   4 1.57017 0.57335   5
   0 -12   4 0.41166 0.72051   6
  -1  12  -4 12.3189 2.28162   3
   1 -12   4 8.22563 1.28580   3
   1 -12   4 11.0074 1.24922   5
   1 -12   4 10.2403 1.86748   6
   1 -12   4 13.9433 1.46209   3
  -2  12  -4 2.37027 0.98819   3
   2 -12   4 0.69159 0.57367   3
   2 -12   4 0.54344 0.53042   5
   2 -12   4 -0.6714 0.81313   6
  -3  12  -4 29.4664 3.17022   3
   3 -12   4 21.5851 1.70024   3
   3 -12   4 22.4817 1.76277   3
  -4  12  -4 28.1260 3.33724   3
   4 -12   4 31.4579 1.92890   3
  11  11  -4 61.3833 4.08562   5
  11  11  -4 51.8099 3.80270   3
 -11 -11   4 53.1070 4.37538   3
 -11 -11   4 51.5725 4.18657   4
  10  11  -4 0.49175 0.92260   3
  10  11  -4 -0.4952 0.91148   5
 -10 -11   4 0.21300 1.03153   4
 -10 -11   4 0.35313 0.99138   3
   9  11  -4 0.02527 0.69446   3
   9  11  -4 0.12471 0.76186   5
  -9 -11   4 0.66957 0.91740   3
  -9 -11   4 0.46472 0.72766   4
   8  11  -4 11.3017 1.88772   3
   8  11  -4 17.0665 2.03857   5
  -8 -11   4 13.1807 2.20585   3
  -8 -11   4 16.2005 2.05812   4
   7  11  -4 42.4361 4.08281   4
   7  11  -4 43.0190 2.98690   5
  -7 -11   4 39.3216 3.06123   3
  -7 -11   4 46.5933 3.17998   4
   6  11  -4 9.35143 1.64710   5
   6  11  -4 8.48867 1.66621   3
   6  11  -4 12.3773 2.39813   4
  -6 -11   4 11.4597 1.58521   4
  -6 -11   4 10.9488 1.83579   3
   5  11  -4 17.4051 1.87865   5
   5  11  -4 18.6279 1.95864   3
   5  11  -4 15.9174 2.44805   4
  -5 -11   4 17.2954 1.90068   4
  -5 -11   4 13.7524 2.16694   5
  -5 -11   4 19.1068 1.89075   3
  -5 -11   4 20.2113 2.01073   3
   4  11  -4 4.18864 1.29707   4
   4  11  -4 3.90217 1.01149   3
   4  11  -4 4.61678 1.22087   5
   4  11  -4 2.89146 1.25327   3
  -4 -11   4 6.34010 1.39508   4
  -4 -11   4 2.46320 0.75192   5
  -4 -11   4 4.49128 1.05604   3
  -4 -11   4 4.82469 1.18010   3
   3  11  -4 50.4305 2.93327   5
   3  11  -4 44.2110 3.44237   4
   3  11  -4 45.9062 3.10277   3
  -3 -11   4 44.8184 2.55831   5
  -3 -11   4 44.9640 2.57980   3
  -3 -11   4 45.2112 2.97569   3
   2  11  -4 -0.9051 0.77765   4
   2  11  -4 -0.0693 0.52633   3
   2  11  -4 0.40929 0.75989   3
  -2 -11   4 0.22296 0.42322   5
  -2 -11   4 0.36431 0.73532   6
  -2 -11   4 1.07988 0.54083   3
  -2 -11   4 0.59148 0.62255   3
   1  11  -4 -0.2879 0.78317   3
   1  11  -4 1.29203 0.92924   4
   1  11  -4 2.34249 0.95474   3
  -1 -11   4 1.82932 0.62219   3
  -1 -11   4 1.62809 0.56232   5
  -1 -11   4 2.42010 0.91742   6
   0  11  -4 8.70969 1.66889   3
   0 -11   4 7.34280 1.27273   3
   0 -11   4 10.3211 1.85393   6
   0 -11   4 7.09191 1.06857   5
   0 -11   4 10.9373 1.20270   3
  -1  11  -4 5.64323 1.32493   3
   1 -11   4 2.82954 1.07482   6
   1 -11   4 4.74846 0.97177   3
   1 -11   4 4.46293 0.77340   5
   1 -11   4 3.70698 0.80125   3
  -2  11  -4 32.7436 3.07505   3
   2 -11   4 31.9964 2.89200   6
   2 -11   4 35.9570 2.11991   3
   2 -11   4 31.9698 1.70256   5
   2 -11   4 34.0826 2.16155   3
  -3  11  -4 36.1256 3.34864   3
   3 -11   4 34.7879 3.04645   6
   3 -11   4 32.4014 1.43871   5
   3 -11   4 29.6401 2.03362   3
   3 -11   4 28.7970 1.97095   3
  -4  11  -4 46.5783 3.90881   3
   4 -11   4 46.3707 2.38689   3
   4 -11   4 41.8215 2.25796   3
  -5  11  -4 7.15320 2.18117   3
   5 -11   4 7.62405 1.10115   3
  11  10  -4 3.64858 1.37875   5
  11  10  -4 6.55301 1.51460   3
 -11 -10   4 7.05025 1.82568   3
 -11 -10   4 7.31102 1.85854   4
  10  10  -4 -0.1190 0.74687   5
  10  10  -4 -0.2701 0.69561   3
 -10 -10   4 0.50789 0.93994   4
 -10 -10   4 0.27440 0.80449   3
   9  10  -4 3.32057 0.99992   3
   9  10  -4 3.94569 1.13593   5
  -9 -10   4 2.60033 1.25246   3
  -9 -10   4 3.42175 1.30040   4
   8  10  -4 -0.0099 0.57947   3
   8  10  -4 -0.1357 0.49416   5
  -8 -10   4 0.80310 0.86984   3
[truncated: 955,117 more chars]
